# Supplementary material for: Convergent Loss of ABC Transporter Genes From Clostridioides difficile Genomes Is Associated With Impaired Tyrosine Uptake and p-Cresol Production
Source: Front Microbiol. 2018 May 8;9:901. doi: 10.3389/fmicb.2018.00901 (PMC5951980; doi:10.3389/fmicb.2018.00901)
Supplement: TABLE S1 — Genome sequences. [file Table_1.XLSX]

## Sheet: Suppl. Table 2
Supplementary Table S1: Genome sequences.
Strain	SRA_ID	Reference
Gla001	ERR024642	He et al. 2013 Nat Genet 45: 109
Gla010	ERR024643	He et al. 2013 Nat Genet 45: 109
Gla012	ERR024655	He et al. 2013 Nat Genet 45: 109
Gla020	ERR024666	He et al. 2013 Nat Genet 45: 109
Sin003	ERR025343	He et al. 2013 Nat Genet 45: 109
Bel032	ERR025346	He et al. 2013 Nat Genet 45: 109
Bel028	ERR025353	He et al. 2013 Nat Genet 45: 109
Sin001	ERR026406	He et al. 2013 Nat Genet 45: 109
Sin002	ERR026407	He et al. 2013 Nat Genet 45: 109
Liv100	ERR026408	He et al. 2013 Nat Genet 45: 109
Bel033	ERR026417	He et al. 2013 Nat Genet 45: 109
ham009	ERR026418	He et al. 2013 Nat Genet 45: 109
ham010	ERR026419	He et al. 2013 Nat Genet 45: 109
ham011	ERR026420	He et al. 2013 Nat Genet 45: 109
ham001	ERR026421	He et al. 2013 Nat Genet 45: 109
ham006	ERR026426	He et al. 2013 Nat Genet 45: 109
ham007	ERR026427	He et al. 2013 Nat Genet 45: 109
Cam010	ERR026831	He et al. 2013 Nat Genet 45: 109
Cam011	ERR026832	He et al. 2013 Nat Genet 45: 109
Cam037	ERR026847	He et al. 2013 Nat Genet 45: 109
Cam032	ERR026867	He et al. 2013 Nat Genet 45: 109
Cam019	ERR026879	He et al. 2013 Nat Genet 45: 109
Cam020	ERR026880	He et al. 2013 Nat Genet 45: 109
Exe014	ERR029481	He et al. 2013 Nat Genet 45: 109
Aus006	ERR029482	He et al. 2013 Nat Genet 45: 109
Wal001	ERR029483	He et al. 2013 Nat Genet 45: 109
Wal002	ERR029484	He et al. 2013 Nat Genet 45: 109
Exe015	ERR029485	He et al. 2013 Nat Genet 45: 109
Aus001	ERR029488	He et al. 2013 Nat Genet 45: 109
Aus003	ERR029490	He et al. 2013 Nat Genet 45: 109
Aus004	ERR029491	He et al. 2013 Nat Genet 45: 109
Aus005	ERR029492	He et al. 2013 Nat Genet 45: 109
Bir024	ERR029498	He et al. 2013 Nat Genet 45: 109
Bir025	ERR029499	He et al. 2013 Nat Genet 45: 109
kor004	ERR029507	He et al. 2013 Nat Genet 45: 109
2007053	ERR029509	He et al. 2013 Nat Genet 45: 109
kor005	ERR029511	He et al. 2013 Nat Genet 45: 109
kor006	ERR029512	He et al. 2013 Nat Genet 45: 109
2004101	ERR029513	He et al. 2013 Nat Genet 45: 109
2005079	ERR029514	He et al. 2013 Nat Genet 45: 109
2007014	ERR029516	He et al. 2013 Nat Genet 45: 109
2007042	ERR029517	He et al. 2013 Nat Genet 45: 109
2007043	ERR029518	He et al. 2013 Nat Genet 45: 109
2007222	ERR029520	He et al. 2013 Nat Genet 45: 109
2007850	ERR029523	He et al. 2013 Nat Genet 45: 109
2007235	ERR029525	He et al. 2013 Nat Genet 45: 109
2007616	ERR029526	He et al. 2013 Nat Genet 45: 109
2007828	ERR029527	He et al. 2013 Nat Genet 45: 109
2007839	ERR029531	He et al. 2013 Nat Genet 45: 109
2007851	ERR029533	He et al. 2013 Nat Genet 45: 109
LSTM028	ERR029534	He et al. 2013 Nat Genet 45: 109
LSTM030	ERR029536	He et al. 2013 Nat Genet 45: 109
BI-1	ERR029537	He et al. 2013 Nat Genet 45: 109
BI-7	ERR029538	He et al. 2013 Nat Genet 45: 109
BI-12	ERR029539	He et al. 2013 Nat Genet 45: 109
BI-17	ERR029540	He et al. 2013 Nat Genet 45: 109
LSTM025	ERR029542	He et al. 2013 Nat Genet 45: 109
Bir012	ERR030296	He et al. 2013 Nat Genet 45: 109
Bir014	ERR030301	He et al. 2013 Nat Genet 45: 109
BI-3	ERR030323	He et al. 2013 Nat Genet 45: 109
BI-10	ERR030324	He et al. 2013 Nat Genet 45: 109
Can001	ERR030325	He et al. 2013 Nat Genet 45: 109
BI-2	ERR030333	He et al. 2013 Nat Genet 45: 109
Can002	ERR030335	He et al. 2013 Nat Genet 45: 109
Can010	ERR030336	He et al. 2013 Nat Genet 45: 109
Can011	ERR030337	He et al. 2013 Nat Genet 45: 109
Can003	ERR030339	He et al. 2013 Nat Genet 45: 109
Can004	ERR030340	He et al. 2013 Nat Genet 45: 109
Can005	ERR030341	He et al. 2013 Nat Genet 45: 109
Can006	ERR030342	He et al. 2013 Nat Genet 45: 109
Can008	ERR030344	He et al. 2013 Nat Genet 45: 109
Can009	ERR030346	He et al. 2013 Nat Genet 45: 109
Liv188	ERR030390	He et al. 2013 Nat Genet 45: 109
Liv180	ERR030392	He et al. 2013 Nat Genet 45: 109
Exe012	ERR031676	He et al. 2013 Nat Genet 45: 109
Exe013	ERR031677	He et al. 2013 Nat Genet 45: 109
Exe003	ERR031680	He et al. 2013 Nat Genet 45: 109
kor001	ERR031688	He et al. 2013 Nat Genet 45: 109
kor002	ERR031689	He et al. 2013 Nat Genet 45: 109
kor003	ERR031690	He et al. 2013 Nat Genet 45: 109
M7404	ERR031693	He et al. 2013 Nat Genet 45: 109
LSTM032	ERR031704	He et al. 2013 Nat Genet 45: 109
LSTM35	ERR031707	He et al. 2013 Nat Genet 45: 109
CD196	ERR031711	He et al. 2013 Nat Genet 45: 109
Lei025	ERR044801	He et al. 2013 Nat Genet 45: 109
Lei028	ERR044804	He et al. 2013 Nat Genet 45: 109
Lei029	ERR044805	He et al. 2013 Nat Genet 45: 109
Lei030	ERR044806	He et al. 2013 Nat Genet 45: 109
Lei031	ERR044807	He et al. 2013 Nat Genet 45: 109
Lei032	ERR044808	He et al. 2013 Nat Genet 45: 109
Lei036	ERR044812	He et al. 2013 Nat Genet 45: 109
R20291	ERR044813	He et al. 2013 Nat Genet 45: 109
Jap001	ERR044814	He et al. 2013 Nat Genet 45: 109
Jap002	ERR044815	He et al. 2013 Nat Genet 45: 109
Jap003	ERR044816	He et al. 2013 Nat Genet 45: 109
Jap004	ERR044817	He et al. 2013 Nat Genet 45: 109
Jap005	ERR044818	He et al. 2013 Nat Genet 45: 109
Lei001	ERR044825	He et al. 2013 Nat Genet 45: 109
Lei002	ERR044826	He et al. 2013 Nat Genet 45: 109
Lei003	ERR044827	He et al. 2013 Nat Genet 45: 109
Lei004	ERR044828	He et al. 2013 Nat Genet 45: 109
Lei006	ERR044829	He et al. 2013 Nat Genet 45: 109
Lei009	ERR044832	He et al. 2013 Nat Genet 45: 109
Lei010	ERR044833	He et al. 2013 Nat Genet 45: 109
Lei011	ERR044834	He et al. 2013 Nat Genet 45: 109
Lei012	ERR044835	He et al. 2013 Nat Genet 45: 109
Lei013	ERR044837	He et al. 2013 Nat Genet 45: 109
Lei014	ERR044838	He et al. 2013 Nat Genet 45: 109
Lei015	ERR044839	He et al. 2013 Nat Genet 45: 109
Lei016	ERR044840	He et al. 2013 Nat Genet 45: 109
Lei017	ERR044841	He et al. 2013 Nat Genet 45: 109
Lei018	ERR044842	He et al. 2013 Nat Genet 45: 109
Lei019	ERR044843	He et al. 2013 Nat Genet 45: 109
Lei020	ERR044844	He et al. 2013 Nat Genet 45: 109
Lei021	ERR044845	He et al. 2013 Nat Genet 45: 109
Lei023	ERR044847	He et al. 2013 Nat Genet 45: 109
Lei024	ERR044848	He et al. 2013 Nat Genet 45: 109
Ox1145	ERR126243	Dingle et al. 2014 Genome Biol Evol 6: 36
Ox920	ERR126245	Dingle et al. 2014 Genome Biol Evol 6: 36
Ox160	ERR126246	Dingle et al. 2014 Genome Biol Evol 6: 36
Ox660	ERR126247	Dingle et al. 2014 Genome Biol Evol 6: 36
Ox709	ERR126248	Dingle et al. 2014 Genome Biol Evol 6: 36
Ox1192c	ERR126249	Dingle et al. 2014 Genome Biol Evol 6: 36
Ox1192e	ERR126250	Dingle et al. 2014 Genome Biol Evol 6: 36
Ox1533	ERR126251	Dingle et al. 2014 Genome Biol Evol 6: 36
Ox1463	ERR126252	Dingle et al. 2014 Genome Biol Evol 6: 36
Ox687	ERR126253	Dingle et al. 2014 Genome Biol Evol 6: 36
Ox1121	ERR126254	Dingle et al. 2014 Genome Biol Evol 6: 36
Ox2017	ERR126256	Dingle et al. 2014 Genome Biol Evol 6: 36
Ox1307	ERR126257	Dingle et al. 2014 Genome Biol Evol 6: 36
Ox990	ERR126258	Dingle et al. 2014 Genome Biol Evol 6: 36
Ox707	ERR126259	Dingle et al. 2014 Genome Biol Evol 6: 36
Ox1844	ERR126260	Dingle et al. 2014 Genome Biol Evol 6: 36
Ox1003	ERR126263	Dingle et al. 2014 Genome Biol Evol 6: 36
Ox1424	ERR126265	Dingle et al. 2014 Genome Biol Evol 6: 36
Ox1893	ERR126267	Dingle et al. 2014 Genome Biol Evol 6: 36
Ox561	ERR126268	Dingle et al. 2014 Genome Biol Evol 6: 36
Ox575	ERR126270	Dingle et al. 2014 Genome Biol Evol 6: 36
Leeds1626	ERR126271	Dingle et al. 2014 Genome Biol Evol 6: 36
Leeds2845	ERR126272	Dingle et al. 2014 Genome Biol Evol 6: 36
Ox1802b	ERR126273	Dingle et al. 2014 Genome Biol Evol 6: 36
L058	ERR126275	Dingle et al. 2014 Genome Biol Evol 6: 36
L075	ERR126276	Dingle et al. 2014 Genome Biol Evol 6: 36
7721734	ERR126277	Dingle et al. 2014 Genome Biol Evol 6: 36
Ox1918	ERR126279	Dingle et al. 2014 Genome Biol Evol 6: 36
L045	ERR126280	Dingle et al. 2014 Genome Biol Evol 6: 36
Ox2163	ERR126281	Dingle et al. 2014 Genome Biol Evol 6: 36
Ox2124	ERR126283	Dingle et al. 2014 Genome Biol Evol 6: 36
Ox858	ERR126284	Dingle et al. 2014 Genome Biol Evol 6: 36
Ox2553	ERR126285	Dingle et al. 2014 Genome Biol Evol 6: 36
Ox2183	ERR126286	Dingle et al. 2014 Genome Biol Evol 6: 36
Ox1342	ERR126287	Dingle et al. 2014 Genome Biol Evol 6: 36
Ox2294	ERR126288	Dingle et al. 2014 Genome Biol Evol 6: 36
Ox2621b	ERR126289	Dingle et al. 2014 Genome Biol Evol 6: 36
Ox428	ERR126290	Dingle et al. 2014 Genome Biol Evol 6: 36
Ox904	ERR126291	Dingle et al. 2014 Genome Biol Evol 6: 36
Ox593	ERR126292	Dingle et al. 2014 Genome Biol Evol 6: 36
Ox2167	ERR126294	Dingle et al. 2014 Genome Biol Evol 6: 36
Ox821a	ERR142058	Dingle et al. 2014 Genome Biol Evol 6: 36
Ox746b	ERR142075	Dingle et al. 2014 Genome Biol Evol 6: 36
Ox1232	ERR142362	Dingle et al. 2014 Genome Biol Evol 6: 36
Ox2155	ERR142456	Dingle et al. 2014 Genome Biol Evol 6: 36
Clostridium-difficile-S_106	ERR1544876
Clostridium-difficile-S_107	ERR1544877
Clostridium_difficile-S_105	ERR1544880
Clostridium_difficile-S_108	ERR1544881
Clostridium_difficile-S_109	ERR1544882
Clostridium_difficile-S_134	ERR1544883
Clostridium_difficile-S_136	ERR1544884
Clostridium_difficile-S_162	ERR1544885
Clostridium_difficile-S_166	ERR1544888
6072310	ERR171309	Knetsch et al. 2014 Euro Surveill 19: 20954
6086336	ERR171310	Knetsch et al. 2014 Euro Surveill 19: 20954
7001233	ERR171311	Knetsch et al. 2014 Euro Surveill 19: 20954
7005405	ERR171313	Knetsch et al. 2014 Euro Surveill 19: 20954
7021455	ERR171314	Knetsch et al. 2014 Euro Surveill 19: 20954
7044912	ERR171315	Knetsch et al. 2014 Euro Surveill 19: 20954
7066827	ERR171316	Knetsch et al. 2014 Euro Surveill 19: 20954
7071308	ERR171317	Knetsch et al. 2014 Euro Surveill 19: 20954
7086074	ERR171318	Knetsch et al. 2014 Euro Surveill 19: 20954
8011061	ERR171320	Knetsch et al. 2014 Euro Surveill 19: 20954
8013820	ERR171321	Knetsch et al. 2014 Euro Surveill 19: 20954
8051728	ERR171322	Knetsch et al. 2014 Euro Surveill 19: 20954
8055344	ERR171323	Knetsch et al. 2014 Euro Surveill 19: 20954
8091554	ERR171325	Knetsch et al. 2014 Euro Surveill 19: 20954
9012668	ERR171326	Knetsch et al. 2014 Euro Surveill 19: 20954
9019497	ERR171327	Knetsch et al. 2014 Euro Surveill 19: 20954
9077637	ERR171328	Knetsch et al. 2014 Euro Surveill 19: 20954
10005075	ERR171329	Knetsch et al. 2014 Euro Surveill 19: 20954
10015222	ERR171330	Knetsch et al. 2014 Euro Surveill 19: 20954
10080193	ERR171331	Knetsch et al. 2014 Euro Surveill 19: 20954
11012929	ERR171332	Knetsch et al. 2014 Euro Surveill 19: 20954
1103	ERR171334	Knetsch et al. 2014 Euro Surveill 19: 20954
066_root	ERR171335	Knetsch et al. 2014 Euro Surveill 19: 20954
126065	ERR171336	Knetsch et al. 2014 Euro Surveill 19: 20954
126819	ERR171337	Knetsch et al. 2014 Euro Surveill 19: 20954
126938	ERR171338	Knetsch et al. 2014 Euro Surveill 19: 20954
129820	ERR171339	Knetsch et al. 2014 Euro Surveill 19: 20954
53737	ERR171343	Knetsch et al. 2014 Euro Surveill 19: 20954
47337	ERR171346	Knetsch et al. 2014 Euro Surveill 19: 20954
P29	ERR171347	Knetsch et al. 2014 Euro Surveill 19: 20954
P60	ERR171348	Knetsch et al. 2014 Euro Surveill 19: 20954
P27	ERR171349	Knetsch et al. 2014 Euro Surveill 19: 20954
P70	ERR171352	Knetsch et al. 2014 Euro Surveill 19: 20954
P52	ERR171353	Knetsch et al. 2014 Euro Surveill 19: 20954
H205	ERR171356	Knetsch et al. 2014 Euro Surveill 19: 20954
B37_2	ERR171357	Knetsch et al. 2014 Euro Surveill 19: 20954
Ox1485	ERR232375	Dingle et al. 2014 Genome Biol Evol 6: 36
Ox464a	ERR232376	Dingle et al. 2014 Genome Biol Evol 6: 36
Ox1380	ERR232377	Dingle et al. 2014 Genome Biol Evol 6: 36
L039	ERR232378	Dingle et al. 2014 Genome Biol Evol 6: 36
L067	ERR232379	Dingle et al. 2014 Genome Biol Evol 6: 36
OxB_KBP_102	ERR232380	Dingle et al. 2014 Genome Biol Evol 6: 36
OxB_HB21	ERR232381	Dingle et al. 2014 Genome Biol Evol 6: 36
L060	ERR232382	Dingle et al. 2014 Genome Biol Evol 6: 36
OxI_WBC201I	ERR232383	Dingle et al. 2014 Genome Biol Evol 6: 36
L035	ERR232384	Dingle et al. 2014 Genome Biol Evol 6: 36
Ox42	ERR232385	Dingle et al. 2014 Genome Biol Evol 6: 36
Ox1924	ERR232386	Dingle et al. 2014 Genome Biol Evol 6: 36
8864	ERR232387	Dingle et al. 2014 Genome Biol Evol 6: 36
Ox3036	ERR232388	Dingle et al. 2014 Genome Biol Evol 6: 36
OVG261A	ERR232389	Dingle et al. 2014 Genome Biol Evol 6: 36
BF095I	ERR232390	Dingle et al. 2014 Genome Biol Evol 6: 36
OPT_2249	ERR232391	Dingle et al. 2014 Genome Biol Evol 6: 36
L_L127901566	ERR232392	Dingle et al. 2014 Genome Biol Evol 6: 36
Q24	ERR232393	Dingle et al. 2014 Genome Biol Evol 6: 36
HCD52	ERR232394	Dingle et al. 2014 Genome Biol Evol 6: 36
Q6	ERR232395	Dingle et al. 2014 Genome Biol Evol 6: 36
WA12	ERR232396	Dingle et al. 2014 Genome Biol Evol 6: 36
ES248	ERR232397	Dingle et al. 2014 Genome Biol Evol 6: 36
CDH5078	ERR232398	Dingle et al. 2014 Genome Biol Evol 6: 36
RPH118	ERR232399	Dingle et al. 2014 Genome Biol Evol 6: 36
RPH97	ERR232400	Dingle et al. 2014 Genome Biol Evol 6: 36
RPH128	ERR232401	Dingle et al. 2014 Genome Biol Evol 6: 36
RPH39	ERR232402	Dingle et al. 2014 Genome Biol Evol 6: 36
H102	ERR257044	Knetsch et al. 2014 Euro Surveill 19: 20954
B31_3	ERR257045	Knetsch et al. 2014 Euro Surveill 19: 20954
B17_3	ERR257046	Knetsch et al. 2014 Euro Surveill 19: 20954
H121	ERR257047	Knetsch et al. 2014 Euro Surveill 19: 20954
B27_7	ERR257048	Knetsch et al. 2014 Euro Surveill 19: 20954
H230	ERR257049	Knetsch et al. 2014 Euro Surveill 19: 20954
H189	ERR257050	Knetsch et al. 2014 Euro Surveill 19: 20954
B23_6	ERR257051	Knetsch et al. 2014 Euro Surveill 19: 20954
H205	ERR257052	Knetsch et al. 2014 Euro Surveill 19: 20954
B15_1	ERR257053	Knetsch et al. 2014 Euro Surveill 19: 20954
H21	ERR257054	Knetsch et al. 2014 Euro Surveill 19: 20954
B30_5	ERR257055	Knetsch et al. 2014 Euro Surveill 19: 20954
H122	ERR257056	Knetsch et al. 2014 Euro Surveill 19: 20954
H95	ERR257057	Knetsch et al. 2014 Euro Surveill 19: 20954
B28_1	ERR257058	Knetsch et al. 2014 Euro Surveill 19: 20954
H214	ERR257059	Knetsch et al. 2014 Euro Surveill 19: 20954
H158	ERR257060	Knetsch et al. 2014 Euro Surveill 19: 20954
H88	ERR257061	Knetsch et al. 2014 Euro Surveill 19: 20954
H111	ERR257062	Knetsch et al. 2014 Euro Surveill 19: 20954
B39_4	ERR257063	Knetsch et al. 2014 Euro Surveill 19: 20954
B4_2	ERR257064	Knetsch et al. 2014 Euro Surveill 19: 20954
B20_1	ERR257065	Knetsch et al. 2014 Euro Surveill 19: 20954
H16	ERR257066	Knetsch et al. 2014 Euro Surveill 19: 20954
B37_3	ERR257067	Knetsch et al. 2014 Euro Surveill 19: 20954
B1_5	ERR257068	Knetsch et al. 2014 Euro Surveill 19: 20954
H170	ERR257069	Knetsch et al. 2014 Euro Surveill 19: 20954
B22_6	ERR257070	Knetsch et al. 2014 Euro Surveill 19: 20954
B29_10	ERR257071	Knetsch et al. 2014 Euro Surveill 19: 20954
H141	ERR257072	Knetsch et al. 2014 Euro Surveill 19: 20954
Ox3196	ERR266408	Dingle et al. 2014 Genome Biol Evol 6: 36
Ox884	ERR266409	Dingle et al. 2014 Genome Biol Evol 6: 36
Ox1072	ERR266410	Dingle et al. 2014 Genome Biol Evol 6: 36
Ox1427	ERR272197	Dingle et al. 2014 Genome Biol Evol 6: 36
E144	ERR277254
E232	ERR277260
8056692	ERR403717	Knetsch et al. 2014 Euro Surveill 19: 20954
CD105HS8	ERR833663
07-00089	ERR928227	Steglich et al. 2015 PLOS ONE 10: e0139811
08-00070	ERR928230	Steglich et al. 2015 PLOS ONE 10: e0139811
08-00233	ERR928237	Steglich et al. 2015 PLOS ONE 10: e0139811
08-00411	ERR928250	Steglich et al. 2015 PLOS ONE 10: e0139811
08-00495	ERR928253	Steglich et al. 2015 PLOS ONE 10: e0139811
08-00669	ERR928258	Steglich et al. 2015 PLOS ONE 10: e0139811
09-00072	ERR928262	Steglich et al. 2015 PLOS ONE 10: e0139811
09-00077	ERR928264	Steglich et al. 2015 PLOS ONE 10: e0139811
09-00133	ERR928266	Steglich et al. 2015 PLOS ONE 10: e0139811
09-00161	ERR928268	Steglich et al. 2015 PLOS ONE 10: e0139811
09-00211	ERR928269	Steglich et al. 2015 PLOS ONE 10: e0139811
09-00274	ERR928270	Steglich et al. 2015 PLOS ONE 10: e0139811
09-00300	ERR928271	Steglich et al. 2015 PLOS ONE 10: e0139811
09-00313	ERR928272	Steglich et al. 2015 PLOS ONE 10: e0139811
09-00350	ERR928273	Steglich et al. 2015 PLOS ONE 10: e0139811
09-00361	ERR928274	Steglich et al. 2015 PLOS ONE 10: e0139811
09-00385	ERR928275	Steglich et al. 2015 PLOS ONE 10: e0139811
09-00386	ERR928276	Steglich et al. 2015 PLOS ONE 10: e0139811
09-00414	ERR928277	Steglich et al. 2015 PLOS ONE 10: e0139811
10-00071	ERR928278	Steglich et al. 2015 PLOS ONE 10: e0139811
10-00078	ERR928279	Steglich et al. 2015 PLOS ONE 10: e0139811
10-00313	ERR928280	Steglich et al. 2015 PLOS ONE 10: e0139811
10-00327	ERR928281	Steglich et al. 2015 PLOS ONE 10: e0139811
10-00331	ERR928282	Steglich et al. 2015 PLOS ONE 10: e0139811
10-00370	ERR928283	Steglich et al. 2015 PLOS ONE 10: e0139811
10-00391	ERR928284	Steglich et al. 2015 PLOS ONE 10: e0139811
10-00412	ERR928285	Steglich et al. 2015 PLOS ONE 10: e0139811
10-00454	ERR928287	Steglich et al. 2015 PLOS ONE 10: e0139811
10-00484	ERR928288	Steglich et al. 2015 PLOS ONE 10: e0139811
12-00001	ERR928289	Steglich et al. 2015 PLOS ONE 10: e0139811
12-00002	ERR928290	Steglich et al. 2015 PLOS ONE 10: e0139811
12-00003	ERR928291	Steglich et al. 2015 PLOS ONE 10: e0139811
12-00004	ERR928293	Steglich et al. 2015 PLOS ONE 10: e0139811
12-00005	ERR928295	Steglich et al. 2015 PLOS ONE 10: e0139811
12-00006	ERR928296	Steglich et al. 2015 PLOS ONE 10: e0139811
12-00008	ERR928298	Steglich et al. 2015 PLOS ONE 10: e0139811
12-00009	ERR928299	Steglich et al. 2015 PLOS ONE 10: e0139811
12-00011	ERR928301	Steglich et al. 2015 PLOS ONE 10: e0139811
12-00012	ERR928302	Steglich et al. 2015 PLOS ONE 10: e0139811
12-00013	ERR928303	Steglich et al. 2015 PLOS ONE 10: e0139811
12-00014	ERR928304	Steglich et al. 2015 PLOS ONE 10: e0139811
12-00015	ERR928305	Steglich et al. 2015 PLOS ONE 10: e0139811
12-00016	ERR928306	Steglich et al. 2015 PLOS ONE 10: e0139811
12-00017	ERR928307	Steglich et al. 2015 PLOS ONE 10: e0139811
12-00018	ERR928308	Steglich et al. 2015 PLOS ONE 10: e0139811
12-00020	ERR928310	Steglich et al. 2015 PLOS ONE 10: e0139811
12-00021	ERR928311	Steglich et al. 2015 PLOS ONE 10: e0139811
12-00022	ERR928312	Steglich et al. 2015 PLOS ONE 10: e0139811
10-00253	ERR955906	Steglich et al. 2015 PLOS ONE 10: e0139811
L,6.7405952	SRR1519382	Knetsch et al. 2014 Euro Surveill 19: 20954
R20291	SRR1519391
L,6.7405952	SRR1519442	Knetsch et al. 2014 Euro Surveill 19: 20954
P1	SRR1735363
P2	SRR1735364
P3	SRR1735365
P4	SRR1735366
P5	SRR1735367
P6	SRR1735368
P7	SRR1735369
P13A	SRR1735375
P13B	SRR1735376
P13C	SRR1735377
P16	SRR1735380
P17	SRR1735381
P18	SRR1735382
CD01360	SRR2047584
CD01362	SRR2047585
CD02080	SRR2047594
CD02081	SRR2047595
CD02082	SRR2047596
CD03575	SRR2047603
CD03592	SRR2047617
CD03689	SRR2047629
CD03696	SRR2047823
CD03706	SRR2047836
CD03712	SRR2047842
CD03801	SRR2047849
CD03813	SRR2048065
CD03825	SRR2048066
BEI-20100211	SRR2915711
BEI-20110979	SRR2915717
BEI-20110868	SRR2915719
BEI-20110870	SRR2915720
BEI-20120184	SRR2915721
BEI-20100207	SRR2915762
3000113751	SRR3242065
3000113753	SRR3242067
3000113755	SRR3242069
3000113767	SRR3242077
3000113772	SRR3242080
3000113812	SRR3242107
3000113830	SRR3242120
3000113858	SRR3242134
3000565055	SRR4156246
3000565057	SRR4156248
3000565059	SRR4156250
3000565060	SRR4156251
3000565063	SRR4156254
3000565064	SRR4156255
3000565067	SRR4156256
3000565078	SRR4156265
3000565086	SRR4156270
3000565088	SRR4156271
3000565095	SRR4156277
3000565106	SRR4156284
161A1	SRR4300546
161A2	SRR4300547
224C1	SRR4300552
224A3	SRR4300553
4100	SRR4300562
410A2	SRR4300563
127A1	SRR4300578
127A2	SRR4300579
127A5	SRR4300580
