# Supplementary material for: Convergent Loss of ABC Transporter Genes From Clostridioides difficile Genomes Is Associated With Impaired Tyrosine Uptake and p-Cresol Production
Source: Front Microbiol. 2018 May 8;9:901. doi: 10.3389/fmicb.2018.00901 (PMC5951980; doi:10.3389/fmicb.2018.00901)
Supplement: TABLE S2 — PCR primers. [file Table_2.XLSX]

## Sheet: Sheet1
Supplementary Table S2: PCR Primers
Target locus	Product size | bp	Melting temperature | °C	Left_primer	Right_primer
CDR20291_0805	850	56	AAAATGATGGCTCCAATGCTTC	TCATCTAATGTAGTAACTGGTATATC
CDR20291_0806	409	56	TCTGGTCAAATTACTTTAGATAGT	CTCTTACGATTTTATCTGTTAACTC
CDR20291_0805/CDR20291_0806	1092	62	GTCGTGCTTAACAAGTCCATCA	TGCCAACTAAACTAGAAATACCT
