# Supplementary material for: Convergent Loss of ABC Transporter Genes From Clostridioides difficile Genomes Is Associated With Impaired Tyrosine Uptake and p-Cresol Production
Source: Front Microbiol. 2018 May 8;9:901. doi: 10.3389/fmicb.2018.00901 (PMC5951980; doi:10.3389/fmicb.2018.00901)
Supplement: TABLE S3 — SNP variation among genomes from nine C. difficile isolates used for metabolome and growth experiments. [file Table_3.XLSX]

## Sheet: Suppl. Table 3
Supplementary Table S3: SNP variation in genomes from nine isolates used for experiments.								Δ ABC transp.		Δ ABC transp.		Δ ABC transp.		Δ ABC transp.	Δ ABC transp.
SNP	Position in genome*	Locus**	Reference base	Alternate base	Amino acids	Type of mutation	DSM27147	CD-17-01474	10-00253	10-00327	10-00078	12-00011	08-00495	12-00008	10-00454
1	6222	NC	G	A	n. a.	intergenic	G	G	G	A	G	G	G	G	G
2	10753	NC	A	C	n. a.	intergenic	A	A	C	A	A	A	A	A	A
3	30231	NC	C	T	n. a.	intergenic	C	C	T	T	C	C	C	C	C
4	30592	NC	A	C	n. a.	intergenic	A	A	C	C	C	C	A	C	C
5	31738	NC	C	T	n. a.	intergenic	C	C	T	T	C	C	C	C	C
6	115383	CDR20291_0086	C	A	L->I	missense	C	C	C	C	A	C	C	C	C
7	120932	CDR20291_0096	C	A	I->I	silent	C	C	A	A	A	A	A	A	A
8	132939	NC	G	T	n. a.	intergenic	G	T	T	T	G	G	G	G	T
9	132955	NC	C	A	n. a.	intergenic	A	A	A	A	A	A	C	A	A
10	132958	NC	T	G	n. a.	intergenic	T	G	G	G	G	G	T	G	G
11	132959	NC	T	C	n. a.	intergenic	T	C	C	C	C	C	T	T	C
12	175747	CDR20291_0132	G	A	V->I	missense	G	G	G	A	G	G	G	G	G
13	180087	CDR20291_0136	C	A	L->I	missense	C	C	C	C	C	A	C	C	C
14	205590	NC	C	T	n. a.	intergenic	C	C	C	C	C	T	C	C	C
15	398044	CDR20291_0334	G	T	A->S	missense	G	G	T	T	G	G	G	G	G
16	492903	CDR20291_0408	T	C	M->T	missense	T	T	T	T	T	C	T	T	T
17	521815	CDR20291_0437	G	A	A->T	missense	G	A	G	G	G	G	G	G	G
18	541816	CDR20291_0448	G	T	D->Y	missense	G	G	G	G	G	G	G	G	T
19	762254	NC	T	C	n. a.	intergenic	T	T	C	C	T	T	T	T	T
20	855439	NC	A	G	n. a.	intergenic	A	A	A	A	G	G	G	G	G
21	879270	CDR20291_0712	C	T	S->S	silent	C	C	T	C	C	C	C	C	C
22	879840	CDR20291_0712	A	G	K->K	silent	A	A	A	A	A	G	A	A	A
23	898836	CDR20291_0730	G	T	E->*	missense	G	G	G	G	G	G	G	T	G
24	904356	CDR20291_0735	T	C	S->P	missense	T	T	T	T	C	C	C	C	C
25	995006	CDR20291_0816	G	T	D->Y	missense	G	G	G	G	G	G	G	T	G
26	1089618	NC	C	T	n. a.	intergenic	C	C	C	C	C	C	C	T	C
27	1092633	NC	C	T	n. a.	intergenic	C	C	T	C	C	C	C	C	C
28	1094028	CDR20291_0891	G	T	E->*	missense	G	G	G	G	G	T	G	G	G
29	1116866	CDR20291_0901	G	T	A->S	missense	G	G	T	T	T	T	T	T	T
30	1148630	CDR20291_0936	A	C	I->I	silent	A	A	A	A	A	C	A	A	A
31	1156686	NC	A	G	n. a.	intergenic	A	A	A	A	G	G	G	G	G
32	1464605	CDR20291_1235	C	A	A->E	missense	C	C	C	A	C	C	C	C	C
33	1570564	NC	C	T	n. a.	intergenic	C	C	T	C	C	C	C	C	C
34	1705926	NC	G	A	n. a.	intergenic	G	G	A	A	G	G	G	G	G
35	1794421	CDR20291_1522	G	A	E->K	missense	G	G	G	G	A	A	A	A	A
36	1876233	CDR20291_1593	A	C	G->G	silent	A	A	C	C	C	C	C	C	C
37	1913764	NC	G	A	n. a.	intergenic	G	G	G	A	G	G	G	G	G
38	1938691	CDR20291_1649	C	G	T->S	missense	C	C	C	C	G	G	G	G	G
39	1963009	NC	G	A	n. a.	intergenic	G	G	G	G	G	A	G	G	G
40	2076479	NC	T	C	n. a.	intergenic	T	T	C	C	T	C	C	C	C
41	2158113	NC	C	T	n. a.	intergenic	C	C	C	C	C	T	C	C	C
42	2160266	CDR20291_1848	T	G	S->A	missense	T	T	G	G	G	G	G	G	G
43	2164681	CDR20291_1851	C	A	D->E	missense	C	C	C	C	A	C	C	C	C
44	2297662	CDR20291_1968	T	C	N->N	silent	T	T	C	C	C	C	C	C	C
45	2327793	CDR20291_1992	C	T	G->G	silent	C	C	C	C	T	T	C	C	C
46	2342518	CDR20291_2003	C	T	D->D	silent	C	C	C	C	C	C	C	T	C
47	2416871	CDR20291_2063	A	G	T->A	missense	A	A	A	G	A	A	A	A	A
48	2638685	NC	T	A	n. a.	intergenic	T	T	A	T	T	T	T	T	T
49	2663545	CDR20291_2271	A	G	L->L	silent	A	A	A	A	A	A	A	A	G
50	2666350	NC	C	A	n. a.	intergenic	C	C	C	C	C	C	C	C	A
51	2689811	CDR20291_2296	G	A	A->T	missense	G	G	G	G	G	G	G	A	G
52	2976764	CDR20291_2541	G	A	I->I	silent	G	G	A	A	A	A	A	A	A
53	3030995	CDR20291_2585	G	A	N->N	silent	G	G	G	G	G	G	G	A	G
54	3129562	CDR20291_2657	T	G	K->K	silent	T	T	T	G	T	T	T	T	T
55	3163982	CDR20291_2682	G	A	E->E	silent	G	G	G	G	G	G	G	G	A
56	3192089	CDR20291_2701	A	C	G->G	silent	A	A	C	A	A	A	A	A	A
57	3250351	CDR20291_2745	C	A	L->L	silent	C	C	C	C	A	C	C	C	C
58	3433452	CDR20291_2899	G	T	V->V	silent	G	G	G	G	T	T	T	T	T
59	3502986	NC	G	A	n. a.	intergenic	G	G	G	G	A	A	A	A	A
60	3502994	NC	A	G	n. a.	intergenic	A	A	A	A	G	G	A	G	G
61	3531583	CDR20291_2969	C	T	L->L	silent	C	C	T	T	T	T	T	T	T
62	3610378	CDR20291_3027	A	G	I->I	silent	A	A	A	G	A	A	A	A	A
63	3715797	NC	T	C	n. a.	intergenic	T	T	C	C	C	C	C	C	C
64	3724135	CDR20291_3117	A	G	K->K	silent	A	A	A	A	G	G	A	A	A
65	3766156	CDR20291_3155	G	A	G->G	silent	G	A	G	G	G	G	G	G	G
66	3807071	CDR20291_3192	G	T	H->H	silent	G	G	T	T	G	G	G	G	G
67	3818820	CDR20291_3203	G	A	G->S	missense	G	G	G	G	G	A	G	G	G
68	3824810	CDR20291_3208	A	C	D->D	silent	A	A	A	A	A	A	A	C	A
69	3907241	CDR20291_3271	T	G	T->T	silent	T	T	T	T	T	T	T	G	T
70	3974352	CDR20291_3339	T	G	N->N	silent	T	T	T	T	G	T	T	T	T
71	4079622	NC	A	G	n. a.	intergenic	A	A	A	A	A	G	A	A	A
72	4147900	CDR20291_3497	A	G	N->N	silent	A	A	G	G	G	G	G	G	G
73	4168163	CDR20291_3514	A	T	E->E	silent	A	A	A	T	A	A	A	A	A
* reference genome sequence, acc. no. FN545816
** NC, non coding
