# Supplementary material for: Convergent Loss of ABC Transporter Genes From Clostridioides difficile Genomes Is Associated With Impaired Tyrosine Uptake and p-Cresol Production
Source: Front Microbiol. 2018 May 8;9:901. doi: 10.3389/fmicb.2018.00901 (PMC5951980; doi:10.3389/fmicb.2018.00901)
Supplement: TABLE S4 — Indel variation among genomes from nine C. difficile isolates used for metabolome and growth experiments. [file Table_4.XLSX]

## Sheet: Suppl. Table 4
Supplementary Table S4: Indel variation in genomes from nine isolates used for experiments.						Δ ABC transp.		Δ ABC transp.		Δ ABC transp.		Δ ABC transp.	Δ ABC transp.
Indel	Position in genome*	Type of mutation	Length	Locus**	DSM27147	CD-17-01474	10-00253	10-00327	10-00078	12-00011	08-00495	12-00008	10-00454
1	144457	ins	2	NC	0	0	1	1	1	0	1	0	1
2	147701	del	1	NC	1	1	1	1	1	1	0	1	1
3	162635	del	7	NC	0	0	0	0	0	0	0	1	0
4	347876	del	1	CDR20291_0292	0	0	0	1	0	0	0	0	0
5	581480	ins	1	NC	0	1	1	0	0	1	1	1	1
6	581481	del	13	NC	1	0	0	1	1	0	0	0	0
7	581487	ins	1	NC	0	1	1	0	0	1	0	1	1
8	581494	ins	1	NC	0	1	0	0	0	1	1	1	1
9	613231	del	8	NC	0	0	1	1	1	1	1	1	1
10	621970	ins	1	CDR20291_0514	0	0	1	1	1	1	1	1	1
11	641328	del	1	CDR20291_0525	0	0	1	0	0	0	0	0	0
12	762239	del	24	NC	0	0	1	1	0	0	0	0	0
13	825999	del	1	CDR20291_0667	1	1	1	1	1	1	0	1	1
14	826150	del	1	CDR20291_0667	0	0	1	0	0	0	1	0	1
15	877537	del	1	NC	0	0	0	0	0	0	1	0	1
16	970681	del	1	CDR20291_0797	0	0	0	1	0	0	0	0	0
17	977438	del	3686	CDR20291_0805, CDR20291_0806; ABC transporter	0	1	0	1	0	1	0	1	1
18	1796259	del	4	NC	0	0	0	0	1	1	1	1	1
19	1899595	del	1	NC	1	1	1	1	1	1	0	1	1
20	2040399	del	84954	CDR20291_1740-CDR20291_1809	0	0	1	1	1	1	1	1	1
21	2343356	del	5	CDR20291_2003	0	0	1	0	0	0	0	0	0
22	2680786	ins	1	NC	1	1	1	1	1	1	0	1	1
23	3067059	ins	1	NC	0	0	0	0	0	0	0	1	0
24	3198224	del	1	CDR20291_2706	0	0	1	0	0	0	0	0	0
25	3251593	del	1	NC	0	0	1	1	1	1	1	1	1
26	3384349	del	1	CDR20291_2858	0	0	0	0	0	0	0	1	0
27	3399895	ins	1	NC	0	0	0	0	1	1	0	0	0
28	3415825	del	1	NC	0	0	0	0	0	0	1	0	1
29	3592159	del	63	NC	0	0	0	0	0	0	0	1	0
30	3633080	del	9	CDR20291_3042	0	0	0	0	1	1	1	1	1
31	3792496	del	15	CDR20291_3179	0	0	0	0	0	0	0	1	0
32	3809074	del	9	CDR20291_3193	0	0	1	1	1	1	1	1	1
33	3846374	del	1	NC	1	0	0	0	0	0	0	0	0
34	4034195	ins	4	NC	0	0	1	1	0	0	0	0	0
* reference genome sequence, acc. no. FN545816
** NC, non coding
