# Supplementary material for: Convergent Loss of ABC Transporter Genes From Clostridioides difficile Genomes Is Associated With Impaired Tyrosine Uptake and p-Cresol Production
Source: Front Microbiol. 2018 May 8;9:901. doi: 10.3389/fmicb.2018.00901 (PMC5951980; doi:10.3389/fmicb.2018.00901)
Supplement: TABLE S5 — Metabolome data for experiments represented in Figures 5, 6. [file Table_5.XLSX]

## Sheet: norm peak areas intracell
Suppl. Table S5
	12-00008	12-00008	12-00008	12-00011	12-00011	12-00011	10-00078	10-00078	10-00078	10-00253	10-00253	10-00253	10-00253	10-00327	10-00327	10-00454	10-00454	08-00495	08-00495	08-00495
(4-hydroxyphenyl)acetate	154851	183059	183248	151935	187806	200351	504837	664323	676910	803350	592450	807096	715937	218472	180307	189052	176211	761511	811101	688617
2,6-diamino-pimelate	3.31398e+06	5.87429e+06	4.26683e+06	2.49368e+06	6.19799e+06	6.80885e+06	439188	2.916e+06	3.2659e+06	2.96772e+06	3.10882e+06	4.09771e+06	2.1826e+06	7.39648e+06	2.45753e+06	3.90207e+06	4.16576e+06	3.56048e+06	3.21426e+06	2.16821e+06
2-amino-2-methylpropane-1,3-diol	1.3451e+07	1.83508e+07	1.69856e+07	1.22423e+07	1.83566e+07	1.79426e+07	1.02157e+07	1.85412e+07	1.79677e+07	1.24901e+07	1.43627e+07	2.15249e+07	1.84057e+07	1.92583e+07	1.33728e+07	1.75241e+07	1.57711e+07	1.76454e+07	2.03856e+07	1.76093e+07
2-aminobutanoate	5.30712e+07	7.02814e+07	5.99792e+07	5.19649e+07	7.36301e+07	7.22856e+07	5.12422e+07	6.52774e+07	6.86607e+07	8.4755e+07	9.84121e+07	8.3967e+07	7.12423e+07	7.47783e+07	5.14032e+07	6.75376e+07	6.86335e+07	7.18811e+07	7.63044e+07	7.30304e+07
2-hydroxybutanoate	9.69792e+06	1.3312e+07	1.10295e+07	9.84228e+06	1.21373e+07	1.13686e+07	1.34001e+07	1.24191e+07	1.14024e+07	1.31609e+07	9.73804e+06	1.17356e+07	1.17962e+07	1.2206e+07	8.71706e+06	1.08659e+07	1.12536e+07	1.4516e+07	1.29455e+07	1.02532e+07
2-hydroxy-4-methylpentanoate	2.86055e+06	3.84421e+06	3.46681e+06	2.67571e+06	3.78009e+06	3.95391e+06	2.50138e+06	3.7337e+06	3.84856e+06	4.42054e+06	3.1552e+06	4.31006e+06	3.85439e+06	4.0163e+06	2.68018e+06	3.26542e+06	3.28238e+06	4.26642e+06	4.2574e+06	3.80866e+06
2-oxoglutarate	8.93192e+06	1.47754e+07	1.32583e+07	6.94042e+06	1.47816e+07	1.61054e+07	4.14665e+06	4.45033e+06	4.42072e+06	5.39494e+06	4.7795e+06	5.35529e+06	4.65763e+06	1.52957e+07	8.96843e+06	1.3583e+07	1.32654e+07	4.98419e+06	5.16832e+06	4.29645e+06
2-phosphoglycerate	282918	364719	331301	283015	337555	360885	206560	246181	219849	277067	273290	276029	239482	359531	357089	376978	357853	227684	259973	336434
2-phosphoglycolate	102637	135005	122471	97950.6	118871	130140	97041.8	109387	109302	119626	113995	121150	111659	128075	119975	119101	119137	111357	126683	116069
3-amino-3-(4-hydroxyphenyl)propanoate	173139	246607	208855	192204	184323	213787	183997	183488	245059	226500	250324	226303	229146	177214	222063	221476	222537	220723	248507	214658
3-phenyllactate	1.27856e+06	1.74202e+06	1.57237e+06	1.1605e+06	1.56871e+06	1.68941e+06	1.70267e+06	2.47314e+06	2.50236e+06	2.92688e+06	2.17075e+06	3.04521e+06	2.60151e+06	1.73479e+06	1.26396e+06	1.50557e+06	1.50782e+06	2.92659e+06	2.98806e+06	2.61058e+06
3-phenylpropanoate	5.127e+06	8.52868e+06	6.37715e+06	4.86515e+06	7.06726e+06	8.46686e+06	8.33003e+06	1.12463e+07	1.23217e+07	1.56676e+07	1.00017e+07	1.42421e+07	1.21948e+07	8.34896e+06	4.96104e+06	6.15739e+06	5.73831e+06	1.22634e+07	1.41332e+07	1.067e+07
3-phosphoglycerate	2.76505e+06	3.93507e+06	3.3824e+06	1.27927e+06	3.6097e+06	3.95024e+06	1.02934e+06	1.32917e+06	1.49055e+06	1.69036e+06	1.2126e+06	1.74654e+06	1.52089e+06	3.91889e+06	2.77177e+06	3.26434e+06	3.29373e+06	1.68284e+06	1.60893e+06	1.46243e+06
4-(methylthio)butanoate	1.626e+06	1.9217e+06	2.00622e+06	1.41258e+06	2.13166e+06	2.26552e+06	1.48997e+06	2.17687e+06	2.19183e+06	2.48603e+06	1.86024e+06	2.65818e+06	2.24359e+06	2.28612e+06	1.59584e+06	2.05266e+06	1.70568e+06	2.1651e+06	2.61164e+06	2.09139e+06
5-aminopentanoate	4.86041e+08	6.82848e+08	4.20359e+08	4.7472e+08	5.70029e+08	6.29355e+08	4.16175e+08	4.22367e+08	4.56796e+08	5.69763e+08	4.73563e+08	5.16653e+08	5.8288e+08	5.53395e+08	6.23219e+08	5.60363e+08	6.02267e+08	4.09202e+08	4.9052e+08	5.59121e+08
adenine	4.46604e+06	7.59474e+06	4.68964e+06	2.81062e+06	5.69969e+06	6.68015e+06	5.02651e+06	5.25801e+06	5.91945e+06	6.58985e+06	3.16598e+06	6.8521e+06	5.22914e+06	7.491e+06	3.24894e+06	5.23301e+06	4.42888e+06	6.25467e+06	6.04196e+06	4.93131e+06
alanine	1.27085e+08	2.04304e+08	1.66144e+08	1.13771e+08	2.11356e+08	2.13351e+08	1.92445e+08	1.94472e+08	1.93019e+08	2.31849e+08	2.04886e+08	2.43071e+08	2.18733e+08	2.16031e+08	1.05407e+08	1.68701e+08	1.52216e+08	2.45735e+08	2.15552e+08	1.84516e+08
AMP	1.67977e+07	3.8081e+07	1.66197e+07	2.26619e+07	3.4383e+07	4.14604e+07	1.17011e+07	2.37321e+07	2.64077e+07	3.16126e+07	2.90001e+07	2.65488e+07	2.18222e+07	3.39791e+07	1.49822e+07	2.88411e+07	1.69564e+07	3.37061e+07	2.86795e+07	2.00213e+07
aspartate	8.03476e+07	1.07514e+08	9.82246e+07	7.06364e+07	1.1467e+08	1.17007e+08	5.32174e+07	1.1765e+08	1.1481e+08	1.17261e+08	7.76605e+07	1.4757e+08	1.16674e+08	1.10061e+08	7.63294e+07	1.026e+08	9.64199e+07	1.61684e+08	1.35548e+08	1.05139e+08
cytosine	1.02637e+06	1.60118e+06	1.41811e+06	980750	1.43205e+06	1.63019e+06	630830	1.34916e+06	1.43066e+06	1.18182e+06	841194	1.57299e+06	1.15181e+06	1.60603e+06	1.07149e+06	1.39576e+06	1.24576e+06	1.31098e+06	1.41514e+06	1.18247e+06
glucose	5.84802e+07	8.29283e+07	5.82289e+07	5.48512e+07	7.733e+07	8.76251e+07	4.50284e+07	5.64341e+07	6.05061e+08	7.10474e+07	7.02724e+07	5.98796e+08	5.14599e+08	8.54542e+07	5.06648e+07	6.53347e+07	5.56035e+07	7.25961e+07	6.75442e+07	6.20572e+07
glucose-6-phosphate	2.51321e+06	4.90974e+06	4.83944e+06	3.1223e+06	2.29988e+06	4.8482e+06	1.65878e+06	2.77313e+06	2.56556e+06	4.11464e+06	2.94832e+06	2.64672e+06	2.55801e+06	4.47464e+06	4.53191e+06	5.21366e+06	4.88283e+06	3.34465e+06	2.75488e+06	2.63773e+06
glutamate	5.9644e+08	8.31589e+08	6.82575e+08	5.83594e+08	6.78972e+08	8.50631e+08	3.08316e+08	4.83232e+08	5.33887e+08	6.91182e+08	4.16488e+08	6.12899e+08	5.42392e+08	8.47302e+08	6.41486e+08	8.29252e+08	6.77297e+08	5.79125e+08	5.96653e+08	4.82524e+08
glycerate	291151	368072	298205	241030	347392	377701	375738	443234	500322	558285	444823	578229	484710	376197	291683	368760	345556	467290	546304	452773
glycerol-3-phosphate	5.43667e+06	7.55864e+06	6.87745e+06	4.73829e+06	7.41092e+06	7.92869e+06	4.12396e+06	5.59082e+06	5.63793e+06	6.43249e+06	5.23227e+06	6.74118e+06	5.95709e+06	7.69596e+06	5.51867e+06	6.47209e+06	6.90107e+06	6.53379e+06	6.50206e+06	5.6525e+06
glycerophosphoglycerol	528948	779256	626161	491430	793879	771752	374755	431360	498135	542831	403002	473618	511280	708376	539451	606434	638939	477459	574120	436662
glycinamide	4.14e+06	5.17496e+06	4.62829e+06	3.79845e+06	6.10192e+06	5.63816e+06	2.33942e+06	2.67008e+06	2.71789e+06	2.55024e+06	2.21245e+06	3.03633e+06	2.58445e+06	5.37288e+06	4.69185e+06	6.28154e+06	4.30016e+06	2.5218e+06	3.32099e+06	2.67758e+06
glycine	6.86837e+07	8.84088e+07	8.58146e+07	6.68609e+07	8.1265e+07	9.53384e+07	5.77336e+07	7.88674e+07	8.27425e+07	9.11162e+07	8.12338e+07	9.56146e+07	8.98863e+07	8.91111e+07	8.72747e+07	8.87407e+07	8.64387e+07	8.1977e+07	1.00762e+08	8.00534e+07
glycolate	987521	1.22792e+06	1.22401e+06	907326	1.34847e+06	1.28178e+06	752558	1.16564e+06	1.04766e+06	1.15566e+06	917608	1.16121e+06	1.18492e+06	1.16563e+06	953145	1.07261e+06	1.12727e+06	1.3832e+06	1.08824e+06	1.1374e+06
histidine	2.25693e+06	4.57073e+06	3.3106e+06	2.46553e+06	3.06508e+06	3.09885e+06	1.94503e+06	2.1671e+06	2.74004e+06	2.68216e+06	2.66706e+06	2.50984e+06	2.55707e+06	2.97084e+06	2.95942e+06	3.25121e+06	3.09748e+06	2.52291e+06	2.69208e+06	2.61968e+06
4-methylpentanoate	2.3037e+07	4.50487e+07	3.12451e+07	2.529e+07	2.46547e+07	5.04198e+07	2.49185e+07	3.51871e+07	2.1789e+07	3.51342e+07	2.27103e+07	3.37516e+07	3.97608e+07	3.46934e+07	2.05366e+07	2.06061e+07	5.61678e+07	4.44666e+07	3.47246e+07	4.92067e+07
isoleucine	3.24633e+07	3.04541e+07	2.35794e+07	3.31642e+07	3.07149e+07	3.46995e+07	2.33343e+07	4.2775e+07	4.77095e+07	5.25824e+07	3.33084e+07	5.98636e+07	4.24694e+07	3.06726e+07	1.81295e+07	2.99339e+07	2.34072e+07	4.98409e+07	4.94804e+07	4.27861e+07
lactate	7.53092e+06	8.63081e+06	8.62152e+06	7.37349e+06	6.42846e+06	7.78819e+06	5.42081e+06	6.57392e+06	9.38845e+06	1.25087e+07	8.44004e+06	1.06781e+07	7.63049e+06	1.03042e+07	9.27889e+06	7.24763e+06	7.24413e+06	6.73046e+06	7.36798e+06	8.87912e+06
leucine	6.94817e+06	9.34716e+06	9.33194e+06	7.08778e+06	8.56126e+06	9.43352e+06	7.60218e+06	8.45341e+06	8.56556e+06	8.35584e+06	7.87145e+06	1.39395e+07	9.05269e+06	9.40581e+06	8.3879e+06	9.75898e+06	8.66258e+06	8.89284e+06	8.70769e+06	8.72756e+06
lysine	3.58586e+08	5.15671e+08	4.41876e+08	3.10691e+08	4.97363e+08	5.45457e+08	1.57568e+08	2.95201e+08	3.24265e+08	3.5488e+08	2.13453e+08	3.70627e+08	2.80893e+08	5.39433e+08	3.5717e+08	4.91626e+08	4.21083e+08	3.30573e+08	3.51869e+08	2.81861e+08
malonate	449162	619673	591748	391561	608605	632416	281909	308407	305515	355465	223886	335300	320741	650563	406211	552418	528700	326976	342587	297346
methionine	1.84422e+07	2.17244e+07	1.99166e+07	1.73949e+07	2.23519e+07	2.36991e+07	1.15415e+07	2.76591e+07	2.66659e+07	2.81158e+07	1.79596e+07	3.30278e+07	2.50973e+07	2.45416e+07	1.74114e+07	2.41195e+07	1.84179e+07	3.26926e+07	2.79922e+07	2.35175e+07
nicotinamide	1.22807e+07	2.15239e+07	1.92347e+07	1.1713e+07	2.54003e+07	2.34721e+07	7.64177e+06	1.67687e+07	2.06395e+07	1.10652e+07	8.40649e+06	2.37649e+07	1.59936e+07	2.39361e+07	9.73694e+06	1.54801e+07	1.76122e+07	2.78512e+07	2.01019e+07	1.43467e+07
phenylacetate	857789	1.08322e+06	1.02397e+06	810069	1.06514e+06	1.11672e+06	1.65179e+06	1.97852e+06	2.10996e+06	2.39696e+06	1.96659e+06	2.50134e+06	2.27083e+06	1.04742e+06	1.01625e+06	1.02102e+06	986676	2.1948e+06	2.56603e+06	2.1096e+06
phenylalanine	5.34017e+07	7.66035e+07	6.10796e+07	4.79655e+07	7.07392e+07	8.0756e+07	3.80088e+07	6.71488e+07	7.13743e+07	9.666e+07	5.74236e+07	8.64889e+07	7.19918e+07	8.02705e+07	5.26137e+07	7.45507e+07	6.00248e+07	8.14508e+07	8.21481e+07	6.5423e+07
phenylpyruvate	242718	353657	305293	272749	329319	348043	179263	185279	257366	243162	225827	229202	227106	342316	296181	344214	308627	227684	234088	239475
pyroglutamate	1.39873e+08	1.87907e+08	1.72881e+08	1.26131e+08	1.9464e+08	2.10276e+08	1.05805e+08	1.74999e+08	1.73912e+08	1.92581e+08	1.41733e+08	2.10265e+08	1.78174e+08	1.99792e+08	1.42286e+08	1.91561e+08	1.80021e+08	2.20519e+08	2.00351e+08	1.62857e+08
pyrophosphate	1.57392e+06	2.75394e+06	6.23222e+06	1.26947e+06	4.38868e+06	4.36062e+06	1.62528e+06	1.5927e+06	637190	1.07375e+06	1.50359e+06	1.68152e+06	2.17242e+06	3.83071e+06	495041	5.03974e+06	5.9751e+06	2.05487e+06	1.95278e+06	2.02684e+06
pyruvate	6.03303e+06	8.29618e+06	1.01238e+07	5.25646e+06	1.00446e+07	8.51621e+06	2.39254e+06	4.27796e+06	3.29421e+06	4.03881e+06	3.96714e+06	3.76839e+06	4.39049e+06	8.84646e+06	6.7561e+06	8.18484e+06	9.7339e+06	3.53947e+06	4.31699e+06	4.22721e+06
ribose	470318	659494	721417	383957	648773	701151	296186	336738	330965	354759	370682	352412	319119	701346	559752	647561	750428	352205	404321	331330
ribose-5-phosphate	600068	828774	744324	594889	728185	859423	482055	691980	728269	734917	729430	732046	665513	744170	730384	748891	633993	737296	721600	690897
serine	3.03103e+07	4.78346e+07	3.76358e+07	2.60312e+07	4.69727e+07	5.27712e+07	1.82583e+07	3.66948e+07	4.21635e+07	4.83187e+07	2.80089e+07	4.96416e+07	3.69791e+07	5.23752e+07	2.69948e+07	3.95048e+07	3.55227e+07	4.52696e+07	4.45279e+07	3.43092e+07
succinate	631324	957208	828382	638354	801610	937949	1.01489e+06	627205	627702	727613	831141	708867	703765	970079	780504	833416	864408	639463	761418	730809
threonine	1.01629e+07	1.48132e+07	1.28801e+07	9.1236e+06	1.13715e+07	1.47876e+07	6.50042e+06	1.31973e+07	1.3231e+07	1.40034e+07	1.09888e+07	1.70893e+07	1.37327e+07	1.41084e+07	9.75887e+06	1.36328e+07	1.24474e+07	1.63481e+07	1.54481e+07	1.24374e+07
thymine	5.30549e+06	7.97831e+06	6.72044e+06	4.29501e+06	8.4292e+06	9.14833e+06	3.05218e+06	6.01358e+06	6.68173e+06	7.13269e+06	4.91943e+06	8.02476e+06	6.06053e+06	7.83436e+06	4.72964e+06	7.13063e+06	6.21337e+06	6.2846e+06	6.60592e+06	5.69315e+06
tryptophan	3.52972e+07	5.88794e+07	4.46547e+07	2.91971e+07	5.56372e+07	6.00088e+07	4.78295e+07	5.20736e+07	5.51612e+07	6.39879e+07	3.27246e+07	7.19946e+07	5.36555e+07	6.33541e+07	3.26376e+07	4.28149e+07	4.38263e+07	6.55693e+07	6.28463e+07	4.98933e+07
tyrosine	2.60338e+07	3.98333e+07	3.1434e+07	2.24914e+07	3.86461e+07	4.20252e+07	9.1608e+07	1.09368e+08	1.13077e+08	1.26519e+08	1.04426e+08	1.38541e+08	1.03915e+08	4.28911e+07	2.2744e+07	3.38347e+07	3.10526e+07	1.29345e+08	1.27189e+08	1.04425e+08
Unknown#1277.1-ppu-cja_005	5.95103e+06	7.55618e+06	3.66496e+06	5.80775e+06	5.90451e+06	7.32445e+06	4.58207e+06	5.47009e+06	5.88427e+06	4.61022e+06	4.08161e+06	7.49436e+06	5.12211e+06	4.37273e+06	4.09121e+06	5.11204e+06	6.55776e+06	7.32348e+06	5.8685e+06	5.61947e+06
Unknown#1385.3-pae-bth_024	1.25941e+06	1.20366e+06	1.56061e+06	1.06551e+06	1.22576e+06	1.27997e+06	611573	642303	771424	694224	1.20326e+06	625872	746546	1.22945e+06	1.57968e+06	1.22744e+06	1.41228e+06	848597	694692	1.03234e+06
Unknown#1846.9-ypy-mse_001	901511	1.50559e+06	1.14985e+06	1.02601e+06	1.35316e+06	1.1782e+06	611436	1.16418e+06	1.18737e+06	1.43334e+06	1.38084e+06	1.22351e+06	1.10524e+06	1.57869e+06	890504	1.23243e+06	1.16769e+06	1.16071e+06	1.39554e+06	1.13867e+06
Unknown#1961.1-cdi-mns_005	1.27999e+06	1.50391e+06	1.29779e+06	1.12477e+06	1.34438e+06	1.45042e+06	585139	1.32946e+06	1.52046e+06	1.39422e+06	1.48012e+06	1.477e+06	1.27994e+06	1.53048e+06	1.19426e+06	1.3206e+06	1.57569e+06	1.5543e+06	1.43439e+06	1.10809e+06
Unknown#2013.24-ypy-mse_018	4.7373e+06	6.64505e+06	6.09666e+06	4.2639e+06	5.76031e+06	6.37585e+06	4.26378e+06	5.71364e+06	5.46697e+06	6.16361e+06	4.87848e+06	5.7734e+06	5.84992e+06	6.87181e+06	6.00142e+06	6.3356e+06	6.33695e+06	6.5542e+06	6.49013e+06	5.65238e+06
Unknown#2018.7-pin-mhe_028	1.02638e+07	1.39868e+07	1.24534e+07	9.5033e+06	1.31916e+07	1.44203e+07	9.999e+06	1.05991e+07	1.0937e+07	1.15972e+07	1.10361e+07	1.28925e+07	1.10524e+07	1.28781e+07	1.01958e+07	1.26288e+07	1.19681e+07	1.11039e+07	1.22497e+07	1.10038e+07
valine	1.56575e+08	2.0172e+08	1.80462e+08	1.43606e+08	2.15899e+08	2.44607e+08	1.53196e+08	2.46861e+08	2.8302e+08	3.30902e+08	1.96216e+08	3.34718e+08	2.56378e+08	2.23588e+08	1.33594e+08	1.9552e+08	1.68623e+08	2.96051e+08	2.84529e+08	2.44235e+08
xylulose-5-phosphate	295305	500415	476568	221027	465807	499672	188693	320223	289619	368755	262286	371286	360889	531643	299527	437450	466106	342826	361837	322866

## Sheet: mean intracell
	Mean value with	Standard error with	Mean value without	Standard error without	adj. P-value	foldchange
(4-hydroxyphenyl)acetate	702613	31632.3	182529	6171.31	0.00134616	0.259786
2,6-diamino-pimelate	2.79209e+06	318698	4.68774e+06	560427	0.0290434	1.67894
2-amino-2-methylpropane-1,3-diol	1.69148e+07	1.11186e+06	1.63255e+07	783704	0.475234	0.965161
2-aminobutanoate	7.44773e+07	4.01323e+06	6.43565e+07	2.96059e+06	0.160506	0.864109
2-hydroxybutanoate	1.21367e+07	461368	1.1043e+07	428708	0.153935	0.909885
2-hydroxy-4-methylpentanoate	3.81563e+06	188016	3.38256e+06	163148	0.153935	0.8865
2-oxoglutarate	4.7654e+06	140916	1.25905e+07	997559	0.00134616	2.64207
2-phosphoglycerate	256255	11809.1	341185	10530.4	0.00163311	1.33143
2-phosphoglycolate	113627	2560.19	119336	3629.11	0.182287	1.05025
3-amino-3-(4-hydroxyphenyl)propanoate	222871	7529.1	206221	7495.86	0.160506	0.925293
3-phenyllactate	2.59478e+06	132382	1.50237e+06	64943.3	0.00142559	0.578999
3-phenylpropanoate	1.21071e+07	690598	6.56378e+06	463354	0.00142559	0.542144
3-phosphoglycerate	1.47737e+06	72451.6	3.21705e+06	255884	0.00460818	2.17756
4-(methylthio)butanoate	2.19749e+06	110364	1.9004e+06	95122.2	0.121617	0.864806
5-aminopentanoate	4.89704e+08	2.06564e+07	5.6026e+08	2.54014e+07	0.0951924	1.14408
adenine	5.5269e+06	336239	5.23427e+06	519860	0.667775	0.947054
alanine	2.12428e+08	6.99956e+06	1.67837e+08	1.34772e+07	0.034394	0.790088
AMP	2.53232e+07	2.01591e+06	2.64763e+07	3.18279e+06	0.847076	1.04554
aspartate	1.14721e+08	9.99175e+06	9.7381e+07	5.19082e+06	0.105785	0.848848
cytosine	1.2067e+06	89962	1.34077e+06	78122.7	0.35838	1.1111
glucose	2.16344e+08	7.81952e+07	6.76501e+07	4.49537e+06	0.434335	0.312697
glucose-6-phosphate	2.80024e+06	197636	4.16358e+06	343447	0.0583555	1.48687
glutamate	5.2467e+08	3.43289e+07	7.21914e+08	3.37585e+07	0.0352901	1.37594
glycerate	485171	19636.7	330575	14834.8	0.00141455	0.681357
glycerol-3-phosphate	5.84041e+06	248300	6.65384e+06	344588	0.160506	1.13928
glycerophosphoglycerol	472322	19669.7	648463	34995.9	0.00529014	1.37292
glycinamide	2.66312e+06	106697	5.01282e+06	279728	0.0154769	1.88231
glycine	8.39986e+07	3.72128e+06	8.37937e+07	2.8905e+06	0.926136	0.99756
glycolate	1.09941e+06	53418.9	1.12957e+06	46538.3	0.702001	1.02743
histidine	2.5103e+06	81073.6	3.10467e+06	193822	0.0154769	1.23677
4-methylpentanoate	3.41649e+07	2.85975e+06	3.31699e+07	4.12084e+06	0.702001	0.970875
isoleucine	4.4415e+07	3.24585e+06	2.87219e+07	1.662e+06	0.00788498	0.64667
lactate	8.3618e+06	665995	8.04483e+06	364748	0.847076	0.962092
leucine	9.01688e+06	564703	8.69251e+06	312009	0.667775	0.964027
lysine	2.96119e+08	2.12282e+07	4.47896e+08	2.63813e+07	0.0290434	1.51255
malonate	309813	12452.3	543106	31985.3	0.0154769	1.75301
methionine	2.54269e+07	2.06348e+06	2.0802e+07	893045	0.0583555	0.818107
nicotinamide	1.6658e+07	2.08157e+06	1.8039e+07	1.76663e+06	0.517888	1.0829
phenylacetate	2.17464e+06	87085.3	1.00283e+06	30680.8	0.00134616	0.461146
phenylalanine	7.18118e+07	5.21222e+06	6.58005e+07	3.87595e+06	0.35838	0.916291
phenylpyruvate	224845	7723.66	314312	11491.5	0.034394	1.3979
pyroglutamate	1.7612e+08	1.07022e+07	1.74537e+08	9.07095e+06	0.87921	0.991013
pyrophosphate	1.63209e+06	150978	3.59194e+06	630596	0.105785	2.20082
pyruvate	3.82132e+06	194735	8.17916e+06	531501	0.00134616	2.1404
ribose	344872	9360.24	624420	37298	0.00141455	1.81059
ribose-5-phosphate	691400	24464.5	721310	28062	0.305792	1.04326
serine	3.84172e+07	3.08937e+06	3.95953e+07	3.17743e+06	0.87921	1.03067
succinate	737288	36850.9	824323	37681.3	0.139285	1.11805
threonine	1.32977e+07	950328	1.23086e+07	665704	0.35838	0.925625
thymine	6.04686e+06	424642	6.77848e+06	515077	0.434335	1.12099
tryptophan	5.55736e+07	3.53344e+06	4.66307e+07	3.86481e+06	0.160506	0.839081
tyrosine	1.14841e+08	4.6787e+06	3.30986e+07	2.42407e+06	0.00134616	0.288212
Unknown#1277.1-ppu-cja_005	5.60562e+06	354002	5.63426e+06	418067	0.813989	1.00511
Unknown#1385.3-pae-bth_024	787083	64208.5	1.30438e+06	54504	0.0154769	1.65723
Unknown#1846.9-ypy-mse_001	1.18008e+06	73341.7	1.19836e+06	73064.8	1	1.01549
Unknown#1961.1-cdi-mns_005	1.31631e+06	91314.1	1.36223e+06	47056.8	1	1.03488
Unknown#2013.24-ypy-mse_018	5.68065e+06	220792	5.94249e+06	262165	0.35838	1.04609
Unknown#2018.7-pin-mhe_028	1.12471e+07	259725	1.2149e+07	525770	0.206163	1.08019
valine	2.62611e+08	1.79143e+07	1.86419e+08	1.14599e+07	0.00788498	0.709871
xylulose-5-phosphate	318928	18391.7	419352	33773	0.0680772	1.31488

## Sheet: norm peak areas extracell
	Volatile/Non-volatile	12-00008	12-00008	12-00008	12-00008	12-00011	12-00011	12-00011	12-00011	12-00011	12-00011	10-00078	10-00078	10-00078	10-00078	10-00078	10-00078	10-00253	10-00253	10-00253	10-00253	10-00253	10-00253	10-00327	10-00327	10-00327	10-00327	10-00454	10-00454	10-00454	10-00454	08-00495	08-00495	08-00495	08-00495	08-00495	08-00495
(4-hydroxyphenyl)acetate	NV	ND	ND	ND	ND	ND	ND	ND	ND	ND	ND	238443	252368	247923	248207	243300	279597	269433	210388	252081	227660	247912	261385	ND	ND	ND	ND	ND	ND	ND	ND	229922	282115	267244	250870	263421	256860
2-aminobutanoate	NV	7.51495e+06	8.37576e+06	7.29947e+06	8.39762e+06	8.97832e+06	7.42205e+06	9.22231e+06	8.02737e+06	9.47812e+06	8.03908e+06	7.27743e+06	8.99877e+06	7.07537e+06	7.42867e+06	6.77161e+06	8.85418e+06	8.63469e+06	6.76576e+06	5.41323e+06	5.79834e+06	5.87298e+06	9.50347e+06	9.30012e+06	8.35503e+06	8.4773e+06	7.89895e+06	8.73899e+06	8.1349e+06	6.77522e+06	7.05562e+06	6.50811e+06	8.04648e+06	5.48067e+06	5.50494e+06	7.06818e+06	6.99985e+06
2-hydroxybutanoate	NV	1.26323e+06	1.18796e+06	1.29259e+06	1.29592e+06	1.44741e+06	1.20111e+06	1.39693e+06	1.4596e+06	1.50331e+06	1.1763e+06	473582	537517	480302	491313	485263	481657	486535	468464	492496	527574	520682	494962	1.24535e+06	1.32408e+06	1.25934e+06	1.3551e+06	1.32492e+06	1.21623e+06	1.07191e+06	1.26815e+06	440863	494995	513208	524820	558023	477115
2-hydroxy-4-methylpentanoate	NV	337106	481632	478022	469702	528605	482884	549604	512256	582899	434153	404073	542854	443472	443085	438782	486897	496111	399605	462563	521336	501785	611023	398040	366010	484496	400924	515998	643507	434887	385415	503314	560075	492552	423002	520512	508834
2-methylbutanoate	V	5.61774e+07	5.44037e+07	5.25117e+07	5.58057e+07	5.36186e+07	5.32467e+07	5.70018e+07	5.29404e+07	5.22643e+07	6.01045e+07	5.31825e+07	5.43078e+07	4.99447e+07	5.17618e+07	5.12039e+07	NA	5.64801e+07	5.68836e+07	5.3384e+07	5.28643e+07	5.07677e+07	4.92903e+07	5.78089e+07	1.09714e+08	5.99977e+07	4.68842e+07	4.75087e+07	6.4223e+07	5.37222e+07	6.30195e+07	5.22928e+07	5.38636e+07	5.15495e+07	5.36705e+07	5.28464e+07	4.50699e+07
2-methylpropanoate	V	1.43227e+07	1.36996e+07	1.47813e+07	1.49848e+07	1.35098e+07	1.51174e+07	1.54558e+07	1.43241e+07	1.33555e+07	1.55636e+07	1.42455e+07	1.53373e+07	1.35552e+07	1.35282e+07	1.36132e+07	NA	1.63696e+07	1.5247e+07	1.45111e+07	1.42589e+07	1.35477e+07	1.32327e+07	1.46732e+07	3.02579e+07	1.6563e+07	1.35236e+07	1.27016e+07	1.77064e+07	1.40088e+07	1.82959e+07	1.41802e+07	1.59918e+07	1.57742e+07	1.45023e+07	1.35012e+07	1.16142e+07
3-methylbutanoate	V	1.63267e+08	1.59072e+08	1.6204e+08	1.57633e+08	1.38242e+08	1.73601e+08	1.75414e+08	1.63984e+08	1.63377e+08	1.59992e+08	1.45854e+08	1.58631e+08	1.43557e+08	1.54257e+08	1.42883e+08	NA	1.52393e+08	1.55223e+08	1.48027e+08	1.45334e+08	1.44472e+08	1.38522e+08	1.53454e+08	3.05256e+08	1.74408e+08	1.57393e+08	9.20729e+07	1.69189e+08	1.58353e+08	1.74832e+08	1.56555e+08	1.57431e+08	1.45187e+08	1.45491e+08	1.38836e+08	1.36149e+08
3-phenyllactate	NV	270427	299597	357416	325614	289325	294548	325894	370461	382244	341901	475521	623620	518578	511618	500754	588451	565663	554680	535697	554139	489396	568234	337402	292794	307518	285687	295870	318573	287142	307169	508832	558204	597877	410716	576666	495790
4-(methylthio)butanoate	NV	190889	272617	272160	260247	216701	218879	373836	300299	356367	266543	289544	297460	256117	282294	260242	355397	284263	272552	222263	225037	258106	223467	303143	252395	289015	290120	214215	293254	232337	266841	298272	292911	201115	197574	285190	255048
4-methylpentanoate	V	1.86822e+08	2.11012e+08	2.01823e+08	1.65388e+08	1.75849e+08	2.15395e+08	2.45387e+08	2.07413e+08	2.06108e+08	2.09318e+08	2.32778e+08	2.45837e+08	2.32273e+08	2.47639e+08	2.34946e+08	NA	2.56186e+08	2.31858e+08	2.41696e+08	2.51661e+08	2.36493e+08	2.25437e+08	2.40258e+08	4.31811e+08	2.24142e+08	1.89785e+08	1.84167e+08	2.20683e+08	1.96867e+08	2.26049e+08	1.98216e+08	2.49377e+08	2.34294e+08	2.40924e+08	2.32583e+08	1.92414e+08
5-aminopentanoate	NV	2.5224e+08	2.67415e+08	2.26147e+08	2.54664e+08	2.5165e+08	2.3583e+08	2.83346e+08	2.56581e+08	2.04337e+08	2.61155e+08	2.18285e+08	2.48092e+08	2.35628e+08	2.38646e+08	2.33183e+08	2.89365e+08	2.67428e+08	2.07117e+08	2.38294e+08	2.24177e+08	2.25401e+08	2.70476e+08	2.22501e+08	2.18203e+08	1.85413e+08	2.53466e+08	2.54004e+08	2.5087e+08	2.50269e+08	2.46265e+08	2.20364e+08	2.63295e+08	2.40205e+08	2.25478e+08	2.46907e+08	2.38001e+08
acetate	V	3.50068e+06	6.30935e+06	8.98548e+06	6.45264e+06	3.97447e+06	8.79742e+06	9.47356e+06	9.05066e+06	8.42423e+06	9.95841e+06	1.20707e+07	1.10523e+07	9.95595e+06	9.79039e+06	1.12626e+07	NA	1.28144e+07	1.12764e+07	1.22751e+07	1.10241e+07	1.02861e+07	1.03618e+07	1.19009e+07	1.97736e+07	1.00573e+07	8.75172e+06	7.92723e+06	7.4796e+06	7.92836e+06	1.19419e+07	8.46853e+06	1.46496e+07	1.08649e+07	1.09765e+07	1.24177e+07	8.88336e+06
alanine	NV	1.53304e+07	1.67555e+07	1.8395e+07	1.65035e+07	1.69826e+07	1.57963e+07	1.67429e+07	1.57443e+07	2.39685e+07	2.05937e+07	1.10528e+07	1.20717e+07	1.85256e+07	1.82775e+07	1.88247e+07	2.33119e+07	2.1226e+07	9.44109e+06	1.28713e+07	1.33329e+07	1.69519e+07	1.29477e+07	1.96487e+07	1.44272e+07	1.69121e+07	1.78162e+07	2.00658e+07	1.98253e+07	1.66365e+07	1.53409e+07	2.07315e+07	1.24036e+07	1.68431e+07	1.65518e+07	1.31552e+07	1.86373e+07
arginine	NV	259272	253625	270222	287161	292150	295227	275671	304897	338944	274532	252709	286871	266553	296845	294849	293275	280923	283038	311736	310839	318479	309375	289523	285189	306871	270374	285719	278893	232166	294087	257241	265668	311076	285179	339064	273699
aspartate	NV	3.52122e+07	3.31933e+07	3.16488e+07	3.24018e+07	3.26893e+07	3.36005e+07	4.53229e+07	4.47144e+07	2.89724e+07	3.95249e+07	3.7936e+07	3.90418e+07	3.20013e+07	3.24288e+07	3.08372e+07	3.72396e+07	4.24643e+07	3.1736e+07	3.11906e+07	3.0521e+07	3.40315e+07	3.61734e+07	2.70643e+07	3.19528e+07	2.41766e+07	3.35556e+07	3.11675e+07	3.69677e+07	3.98785e+07	3.91736e+07	3.02171e+07	3.29542e+07	4.0477e+07	3.31053e+07	3.54389e+07	3.29747e+07
butanoate	V	7.04719e+06	7.62016e+06	6.14399e+06	8.06585e+06	7.58286e+06	7.33496e+06	7.31927e+06	6.94828e+06	5.28534e+06	6.28221e+06	7.83757e+06	1.35631e+07	7.90121e+06	8.36642e+06	8.24878e+06	NA	1.20294e+07	1.07915e+07	9.07302e+06	9.67604e+06	9.06259e+06	8.79542e+06	9.5365e+06	1.69679e+07	9.18452e+06	5.58982e+06	4.95643e+06	7.62027e+06	7.34053e+06	6.29838e+06	5.31625e+06	8.77228e+06	9.77797e+06	1.05738e+07	1.08959e+07	7.67449e+06
cysteine	NV	379928	385500	376795	420747	380923	374242	401973	497952	486699	427763	410796	506062	377574	493332	414504	440456	409926	420825	535594	436392	450866	401020	377232	313652	394293	367863	413146	384130	350143	294146	452142	410924	545536	405179	467325	397113
glucose	NV	1.367e+08	1.29131e+08	1.47671e+08	1.03582e+08	1.33867e+08	1.73582e+08	1.44596e+08	1.47287e+08	1.95862e+08	1.40981e+08	7.75602e+07	1.14203e+08	1.41846e+08	1.61299e+08	1.43346e+08	1.34524e+08	1.11556e+08	1.16186e+08	1.49906e+08	8.71936e+07	1.61806e+08	1.38595e+08	1.34787e+08	1.46052e+08	1.42246e+08	1.47625e+08	1.3972e+08	1.57964e+08	1.41682e+08	1.58515e+08	1.3042e+08	1.04398e+08	1.69837e+08	1.3018e+08	1.764e+08	1.36296e+08
glutamate	NV	1.16567e+08	1.2056e+08	1.07472e+08	1.16895e+08	1.17026e+08	1.13456e+08	1.30483e+08	1.25321e+08	2.17849e+08	1.22824e+08	1.02098e+08	1.16146e+08	1.08642e+08	1.1189e+08	1.11564e+08	1.31425e+08	1.30765e+08	9.83518e+07	1.13146e+08	1.06148e+08	1.08621e+08	1.23947e+08	9.47841e+07	1.04503e+08	9.49219e+07	1.15459e+08	1.21059e+08	1.21953e+08	1.18159e+08	1.15354e+08	1.07289e+08	1.20822e+08	1.16544e+08	1.10268e+08	1.21702e+08	1.05701e+08
glycine	NV	2.23169e+07	2.82323e+07	2.04882e+07	2.74607e+07	1.94984e+07	2.35182e+07	2.22366e+07	2.56944e+07	2.69771e+07	2.33695e+07	1.88974e+07	1.92964e+07	1.98719e+07	2.00042e+07	1.93593e+07	2.22824e+07	2.30884e+07	1.76505e+07	1.83431e+07	2.55567e+07	1.93451e+07	2.00258e+07	2.2441e+07	2.14402e+07	2.72564e+07	3.35076e+07	1.87824e+07	2.09706e+07	2.32449e+07	2.43991e+07	1.92163e+07	2.15824e+07	2.52133e+07	2.26265e+07	3.10573e+07	1.70754e+07
histidine	NV	4.8819e+06	4.88183e+06	4.20782e+06	4.79692e+06	4.69757e+06	4.79247e+06	5.50966e+06	5.22043e+06	3.77795e+06	4.86755e+06	4.24172e+06	4.72734e+06	4.7648e+06	4.62399e+06	4.71508e+06	5.53947e+06	5.5562e+06	4.48232e+06	4.50622e+06	4.38486e+06	4.75647e+06	4.84466e+06	3.99483e+06	4.1868e+06	3.79322e+06	4.55466e+06	4.99634e+06	5.00981e+06	5.04486e+06	4.9199e+06	4.65612e+06	5.51054e+06	4.95773e+06	4.73979e+06	4.98814e+06	4.49597e+06
3-phenylpropanoate	NV	553341	561802	586551	594781	574858	586085	624619	698699	738109	619085	1.43447e+06	1.49425e+06	1.9159e+06	2.11783e+06	1.99612e+06	1.74012e+06	1.40613e+06	1.82485e+06	2.23342e+06	2.31914e+06	2.39301e+06	2.30353e+06	608780	576105	604841	593612	616605	573729	519643	589003	1.54731e+06	1.35321e+06	2.08531e+06	2.08715e+06	2.27238e+06	1.97438e+06
4-methylpentanoate	NV	2.44968e+06	3.21525e+06	2.96587e+06	6.40363e+06	2.68233e+06	7.23727e+06	5.04441e+06	3.59546e+06	7.66224e+06	9.01557e+06	8.40486e+06	9.32982e+06	7.97872e+06	8.35966e+06	2.78797e+06	3.88176e+06	8.09737e+06	7.98995e+06	7.41203e+06	4.8827e+06	2.95824e+06	7.5958e+06	7.38158e+06	7.44929e+06	7.10332e+06	8.26261e+06	3.53902e+06	7.94627e+06	3.31906e+06	3.52174e+06	2.45873e+06	5.83266e+06	7.26544e+06	2.93812e+06	8.06093e+06	7.14535e+06
isoleucine	NV	5.68365e+06	5.81764e+06	6.86395e+06	6.6688e+06	5.87293e+06	8.09556e+06	7.4335e+06	6.85663e+06	7.59431e+06	6.63737e+06	5.9723e+06	7.06277e+06	6.76883e+06	6.23692e+06	6.4465e+06	7.28727e+06	6.45387e+06	5.32534e+06	5.23058e+06	8.41249e+06	6.03871e+06	6.15097e+06	6.35794e+06	5.99321e+06	6.04462e+06	7.93789e+06	5.79762e+06	7.09612e+06	6.88206e+06	6.61975e+06	5.75221e+06	6.41022e+06	7.29017e+06	7.34287e+06	8.86806e+06	6.44364e+06
leucine	NV	2.21211e+06	2.25744e+06	2.01686e+06	2.02421e+06	1.958e+06	2.25768e+06	2.01635e+06	2.08408e+06	2.40593e+06	2.06027e+06	2.04113e+06	2.22284e+06	1.79816e+06	2.11747e+06	2.24524e+06	2.2793e+06	2.05124e+06	1.93276e+06	2.2216e+06	2.36687e+06	2.40769e+06	1.92644e+06	2.34702e+06	2.31744e+06	2.41861e+06	2.27543e+06	2.41141e+06	2.2544e+06	1.71303e+06	1.89887e+06	2.0702e+06	2.06575e+06	2.13046e+06	2.08918e+06	2.29511e+06	2.06047e+06
lysine	NV	4.65953e+07	4.38786e+07	4.14242e+07	4.21096e+07	4.38462e+07	4.62153e+07	4.64306e+07	4.03917e+07	3.81717e+07	4.49613e+07	4.15405e+07	4.37776e+07	4.47121e+07	4.20636e+07	4.54474e+07	4.89161e+07	5.03188e+07	4.14512e+07	4.1184e+07	4.16357e+07	4.5227e+07	4.39364e+07	3.63263e+07	4.19409e+07	3.69618e+07	4.69089e+07	4.53585e+07	4.44975e+07	4.99517e+07	4.80103e+07	4.43573e+07	4.02569e+07	4.63274e+07	3.94519e+07	4.4825e+07	4.19175e+07
methionine	NV	6.80179e+06	6.2113e+06	5.87887e+06	7.69436e+06	6.11921e+06	6.56866e+06	8.27997e+06	7.16005e+06	7.41109e+06	8.07707e+06	1.02513e+07	8.61427e+06	6.62099e+06	6.01398e+06	5.57964e+06	6.71473e+06	8.18952e+06	6.09941e+06	5.64254e+06	6.94441e+06	6.22695e+06	6.18122e+06	7.59481e+06	6.5887e+06	8.05029e+06	8.30084e+06	6.39263e+06	6.57656e+06	5.74373e+06	8.10442e+06	1.07858e+07	1.06423e+07	8.63341e+06	6.39717e+06	7.93762e+06	6.8979e+06
p-cresol	V	3.03539e+06	5.08307e+06	5.69313e+06	5.04514e+06	4.93505e+06	5.70376e+06	5.49588e+06	5.83783e+06	5.45315e+06	4.98668e+06	3.81184e+07	3.85919e+07	3.70181e+07	3.72711e+07	3.86353e+07	NA	3.69216e+07	3.57717e+07	3.41126e+07	3.48813e+07	3.75168e+07	3.73113e+07	3.59446e+07	1.07632e+07	5.59368e+06	5.65747e+06	5.4466e+06	5.16021e+06	5.53392e+06	5.87092e+06	6.16016e+06	3.7047e+07	3.73601e+07	3.44503e+07	3.42089e+07	3.56801e+07
phenylacetate	NV	251816	262894	272655	268900	265348	285589	290223	279611	334912	280333	438085	452657	483092	473474	417361	449280	458199	418757	454755	397011	401656	491159	262403	275737	278713	294563	245342	278893	262201	276321	413066	494274	478681	478827	464584	458346
phenylalanine	NV	1.77223e+07	1.87757e+07	1.6321e+07	2.08225e+07	1.88991e+07	1.80177e+07	2.12e+07	2.00916e+07	2.70784e+07	2.07139e+07	1.75134e+07	1.71055e+07	1.59845e+07	1.50828e+07	1.5655e+07	1.60878e+07	1.82893e+07	1.46174e+07	1.55483e+07	1.34726e+07	1.50425e+07	1.69919e+07	1.73177e+07	1.892e+07	2.29443e+07	1.81083e+07	1.78215e+07	1.8557e+07	1.87896e+07	1.69799e+07	1.46832e+07	1.69162e+07	1.62692e+07	1.588e+07	1.58816e+07	1.61279e+07
serine	NV	1.57154e+07	1.37393e+07	1.51147e+07	1.37986e+07	1.36034e+07	1.63277e+07	1.44441e+07	1.8101e+07	1.42171e+07	1.67721e+07	1.07709e+07	1.08903e+07	1.18302e+07	1.19716e+07	1.18962e+07	1.23494e+07	1.24606e+07	1.01293e+07	9.58864e+06	1.0732e+07	1.1022e+07	1.01745e+07	1.14583e+07	1.56767e+07	1.19398e+07	1.78258e+07	1.23789e+07	1.22984e+07	1.66434e+07	1.72542e+07	1.01826e+07	1.15469e+07	1.54396e+07	1.48008e+07	1.19388e+07	9.51873e+06
threonine	NV	4.51666e+06	3.92981e+06	4.22349e+06	7.421e+06	3.86471e+06	4.67119e+06	5.24664e+06	6.04102e+06	8.83179e+06	4.76976e+06	3.35086e+06	4.29535e+06	3.89219e+06	3.92502e+06	3.85283e+06	4.27277e+06	4.47888e+06	3.43031e+06	3.24994e+06	3.44748e+06	3.62958e+06	3.51185e+06	4.67919e+06	4.2893e+06	3.22803e+06	6.56574e+06	3.43268e+06	3.55266e+06	6.04636e+06	5.07558e+06	3.44664e+06	3.98555e+06	5.7989e+06	4.51531e+06	4.18853e+06	3.35767e+06
tryptophan	NV	1.34188e+07	1.42329e+07	1.30195e+07	1.33201e+07	1.41818e+07	1.31578e+07	1.4543e+07	1.38481e+07	1.64779e+07	1.41134e+07	1.15456e+07	1.34874e+07	1.24407e+07	1.28505e+07	1.30539e+07	1.27868e+07	1.36837e+07	1.13509e+07	1.52622e+07	1.32658e+07	1.26922e+07	1.40327e+07	1.32241e+07	1.35224e+07	1.42197e+07	1.35177e+07	1.54338e+07	1.52521e+07	1.14084e+07	1.24709e+07	1.22904e+07	1.25728e+07	1.24581e+07	1.36937e+07	1.52489e+07	1.27864e+07
tyrosine	NV	7.29022e+06	7.59998e+06	6.78542e+06	7.3637e+06	7.38162e+06	7.41642e+06	8.18708e+06	7.75736e+06	6.56054e+06	7.72529e+06	2.92436e+06	3.29003e+06	3.35495e+06	3.10537e+06	3.28973e+06	3.54269e+06	3.63393e+06	2.99379e+06	3.15218e+06	3.05249e+06	3.33509e+06	3.35218e+06	7.17274e+06	6.80433e+06	6.79471e+06	7.42665e+06	7.77123e+06	7.83929e+06	7.64631e+06	7.43966e+06	3.17438e+06	3.57124e+06	3.10704e+06	3.00933e+06	3.28558e+06	3.25856e+06
valine	NV	2.55334e+07	2.2819e+07	2.28803e+07	2.46001e+07	2.26266e+07	2.41829e+07	2.87648e+07	2.68079e+07	3.17001e+07	2.69087e+07	2.49335e+07	2.79843e+07	2.75098e+07	2.66511e+07	2.73162e+07	3.01932e+07	2.85206e+07	2.35586e+07	2.48571e+07	2.65831e+07	2.23412e+07	2.61268e+07	2.47764e+07	2.5936e+07	2.94558e+07	2.56611e+07	2.26959e+07	2.81153e+07	2.33304e+07	2.60319e+07	2.13196e+07	2.86419e+07	2.85265e+07	2.67526e+07	2.56057e+07	2.36797e+07
		ND not detectable
		NA not available
		NV non volatile
		V volatile

## Sheet: mean extracell
	Mean value with	Standard error with	Mean value without	Standard error without	adj. P-value	foldchange
(4-hydroxyphenyl)acetate	251618	4264.32	0	0	NA	--
2-aminobutanoate	7.11126e+06	300547	8.19396e+06	183744	0.0212058	1.15225
2-hydroxybutanoate	497187	6673.71	1.29386e+06	25898.6	1.60284e-06	2.60236
2-hydroxy-4-methylpentanoate	486660	13107.4	471452	18538	0.563523	0.968751
2-methylbutanoate	5.264e+07	740312	5.80798e+07	3.2255e+06	0.0810627	1.10334
2-methylpropanoate	1.43237e+07	288828	1.56862e+07	925656	0.372858	1.09512
3-methylbutanoate	1.47394e+08	1.64341e+06	1.66927e+08	9.27569e+06	0.000294319	1.13252
3-phenyllactate	535246	12128.3	316088	7400.38	1.60284e-06	0.590546
4-(methylthio)butanoate	264270	9369.54	270548	11179	0.845673	1.02376
4-methylpentanoate	2.36862e+08	3.42721e+06	2.16458e+08	1.34643e+07	0.000305968	0.913855
5-aminopentanoate	2.40575e+08	4.93589e+06	2.4302e+08	5.5929e+06	0.579102	1.01016
acetate	1.12861e+07	326140	8.7364e+06	809043	0.000294319	0.774088
alanine	1.59532e+07	924811	1.76381e+07	562594	0.45249	1.10561
arginine	290968	5436.5	283029	5447.98	0.518865	0.972716
aspartate	3.44871e+07	860102	3.45121e+07	1.32018e+06	0.97476	1.00072
butanoate	9.5633e+06	386446	7.38357e+06	620307	1.54834e-06	0.772073
cysteine	443087	11494.1	390396	11714.2	0.0432427	0.881082
glucose	1.32531e+08	6.38707e+06	1.45658e+08	4.46278e+06	0.302328	1.09905
glutamate	1.13615e+08	2.1713e+06	1.20814e+08	6.12892e+06	0.45249	1.06336
glycine	2.11385e+07	810757	2.39908e+07	863005	0.0212058	1.13494
histidine	4.80508e+06	90747.6	4.67414e+06	115386	0.97476	0.97275
3-phenylpropanoate	1.91658e+06	81612.2	601125	11811.4	1.60284e-06	0.313644
4-methylpentanoate	6.2989e+06	548481	5.48859e+06	541209	0.45249	0.871357
isoleucine	6.63854e+06	225153	6.68075e+06	175453	0.845673	1.00636
leucine	2.12899e+06	37571.7	2.16273e+06	47079	0.787762	1.01585
lysine	4.37415e+07	681517	4.35545e+07	898184	0.845673	0.995725
methionine	7.46517e+06	401613	7.08635e+06	205206	0.890704	0.949255
p-cresol	3.65201e+07	356666	5.63641e+06	339772	1.54834e-06	0.154337
phenylacetate	451293	7230.13	275914	4574.68	1.60284e-06	0.611387
phenylalanine	1.59527e+07	272824	1.93934e+07	598199	1.48739e-05	1.21568
serine	1.15135e+07	376653	1.48505e+07	487925	0.0160981	1.28983
threonine	3.92387e+06	146539	5.02142e+06	347556	0.0160981	1.27971
tryptophan	1.30835e+07	247282	1.38535e+07	270748	0.0432427	1.05885
tyrosine	3.24627e+06	47640.1	7.38681e+06	101505	1.60284e-06	2.27547
valine	2.61723e+07	558056	2.57126e+07	607457	0.579102	0.982435

## Sheet: 27147_01747 extracell
	Volatile/Non-volatile	CD-17-01747	CD-17-01747	CD-17-01747	CD-17-01747	CD-17-01747	CD-17-01747	CD-17-01747	CD-17-01747	DSM 27147	DSM 27147	DSM 27147	DSM 27147	DSM 27147	DSM 27147	DSM 27147	DSM 27147		Mean value CD-17-01747	Standard error CD-17-01747	Mean value DSM 27147	Standard error DSM 27147		adj. P-value
(4-hydroxyphenyl)acetate	NV	ND	ND	ND	ND	ND	ND	ND	ND	281916	320878	288785	282977	290739	298239	301232	317756		ND		297815	5254.18		NA
2-aminobutanoate	NV	15434574	14386258	13885797	15288147	13344045	14872669	14908007	14606000	13752455	15265668	13713212	14840031	15291543	14150636	13592774	14369325		1.45907e+07	248991	1.4372e+07	244120		0.590674
2-hydroxy-4-methylpentanoate	NV	5575534	5150565	4650100	5006298	6243582	5814351	5920092	6665737	6728071	7308160	5539488	5494480	6372140	6267609	5525036	5662981		5.62828e+06	237148	6.11225e+06	237452		0.385771
2-methylbutanoate	V	1.44662e+07	2.4074e+07	2.13399e+07	2.52017e+07	2.25997e+07	1.33435e+07	2.34626e+07	3.13132e+07	2.6868e+07	2.71661e+07	2.43102e+07	2.18092e+07	2.50866e+07	2.57419e+07	2.37801e+07	2.41424e+07		2.19751e+07	2.19419e+06	2.4863e+07	661937		0.181003
2-methylpropanoate	V	4.9736e+06	4.83689e+06	4.29765e+06	6.45393e+06	4.67691e+06	5.3168e+06	5.31277e+06	7.12138e+06	6.06082e+06	5.17905e+06	3.5358e+06	6.10977e+06	5.44752e+06	5.93896e+06	3.22178e+06	2.97951e+06		5.37374e+06	359134	4.80915e+06	506445		0.674424
2-oxo-4-methylpentanoate	NV	391337	246119	294665	301929	369301	328069	333194	362524	406661	471133	388241	364198	413840	400392	413278	284951		328392	16599.5	392837	18764.6		0.0531048
3-methylbutanoate	V	4.22407e+07	4.89812e+07	5.93617e+07	4.66411e+07	3.29143e+07	6.54037e+07	5.88968e+07	7.93896e+07	5.09847e+07	2.28722e+07	4.76166e+07	2.92071e+07	5.05395e+07	4.66081e+07	4.52778e+07	4.60203e+07		5.42287e+07	5.51291e+06	4.23908e+07	3.94256e+06		0.181003
3-phenyllactate	NV	ND	ND	ND	ND	ND	ND	ND	ND	1069111	1099538	1134633	1108357	1104157	1103934	1131057	1160481		ND		1.11391e+06	9757.14		NA
3-phenylpropanoate	NV	ND	ND	ND	ND	ND	ND	ND	ND	2844200	2769081	2700394	2851942	3106723	2655658	2849589	2776716		ND		2.81929e+06	48267.8		NA
4-methyl-pent-2-enoate	V	3.60058e+06	3.94831e+06	3.74861e+06	3.55148e+06	2.8654e+06	3.10782e+06	3.08716e+06	3.19338e+06	5.08761e+06	4.07252e+06	4.04659e+06	3.99043e+06	3.55005e+06	3.4482e+06	3.40331e+06	3.71098e+06		3.38784e+06	142564	3.91371e+06	205901		0.161445
4-methylpentanoate	V	6.56591e+07	7.50923e+07	5.48142e+07	7.27967e+07	5.49018e+07	7.46554e+07	3.23025e+07	3.91697e+07	7.34515e+07	7.44987e+07	8.57691e+07	8.33223e+07	4.22218e+07	4.6152e+07	3.31398e+07	7.15309e+07		5.8674e+07	6.19118e+06	6.37608e+07	7.62414e+06		0.581473
4-methylpentanoate	NV	2406920	2144904	2155032	2047746	1260279	1961881	1453596	1502282	1598650	2203597	2118417	1483485	1657656	1714472	1442202	1722317		1866580	144260	1.7426e+06	98223.1		0.729838
5-aminopentanoate	NV	69923100	51821882	58309615	67446586	58034860	60802576	60181015	59505160	68721696	67259566	61681809	52868160	68864135	73220087	83978827	79729535		6.07531e+07	1.99958e+06	6.95405e+07	3.46379e+06		0.0990756
acetate	V	1.65878e+06	1.89974e+06	2.23144e+06	2.29818e+06	1.79527e+06	2.07809e+06	2.17242e+06	2.35238e+06	2.40705e+06	1.81221e+06	1.67494e+06	1.81202e+06	1.68288e+06	1.72473e+06	1.8409e+06	2.05027e+06		2.06079e+06	94901.9	1.87563e+06	92844.4		0.253707
alanine	NV	69356649	67173047	96412964	62917389	77305679	73640593	71116180	67218193	68280116	99646460	76847708	56317897	74454456	79667761	93218508	75042576		7.31426e+07	3.66649e+06	7.79344e+07	4.79984e+06		0.385771
aspartate	NV	51919687	50506965	58259163	53850220	54673732	60851939	59024216	60814288	52345372	52689673	57993606	57630596	54732922	54578054	61944334	58227774		5.62375e+07	1.42503e+06	5.62678e+07	1.15186e+06		0.916359
butanoate	V	1.80343e+06	1.21284e+06	1.95806e+06	2.38128e+06	2.02536e+06	2.11533e+06	1.70491e+06	2.25602e+06	3.5335e+06	3.29329e+06	3.15491e+06	2.70051e+06	2.2804e+06	2.00933e+06	2.0059e+06	2.10222e+06		1.93215e+06	138147	2.63501e+06	235263		0.13087
glucose	NV	79835476	73613519	72305251	67158466	65792537	72557261	70334263	68000011	66646561	78457761	71281196	53325564	73240337	78389196	71634043	66275127		71199598	1.58128e+06	6.99062e+07	2.86547e+06		0.897761
glutamate	NV	371365843	304118419	330319110	283945248	292536551	349771946	324996883	351619293	301791163	246769286	307290879	372303350	299816681	288891929	352472500	296476700		3.26084e+08	1.09106e+07	308226561	1.36705e+07		0.616333
glycine	NV	52966843	50057488	50294795	50431733	54345957	50769519	56186092	58941014	26314324	28710471	28989390	28851295	28484512	28794783	31404480	28628749		5.29992e+07	1.15579e+06	2.87723e+07	484236		0.00362848
hexanoate	V	1.00305e+06	1.08343e+06	860957	934735	849859	856534	852963	887486	1.11813e+06	906166	864532	804459	710574	651595	613149	719416		916127	32478.7	798502	61952.8		0.181003
isoleucine	NV	19288209	18550878	17856709	18025105	20193158	20713053	20903560	23003409	22203226	22319248	21703971	17732685	17879094	20364471	16997584	15616795		1.98168e+07	615492	1.93521e+07	923673		0.729838
lactate	NV	2944307	2904951	3434020	3971333	2648169	2890895	2232228	3590646	3031253	4935326	3204826	2079768	3129414	5755291	3602895	3413752		3.07707e+06	196873	3.64407e+06	411003		0.385771
leucine	NV	11915653	11854964	8026703	7868697	16037217	13091989	12398592	17850081	16954664	14399049	14468038	12282099	14609312	13460606	12936564	12910955		12380487	1.22182e+06	1.40027e+07	518214		0.321379
lysine	NV	37270922	47859785	52361146	47376341	48402050	62768403	54657453	65911861	54327153	45841662	50582149	54093733	51886385	53057316	60955702	44223349		5.2076e+07	3.23225e+06	5.18709e+07	1.84881e+06		0.916359
methionine	NV	6174181	8455829	9902380	7659987	7894070	11562280	9874106	11919710	7349399	6578123	8231248	12590304	8862485	7108797	11030693	7301715		9.18032e+06	703414	8.6316e+06	751058		0.616333
p-cresol	V	301081	330272	290851	293172	223089	233238	238031	213322	7.76989e+06	5.70325e+06	5.93213e+06	6.32033e+06	5.97166e+06	6.22884e+06	6.4453e+06	5.8457e+06		265382	16404.6	6.27714e+06	246966		0.00855283
pentanoate	V	308162	371085	364472	427781	330507	297373	343496	359629	451926	355378	340908	339055	295322	280396	261640	303221		350313	15477.6	328481	22472.6		0.23673
phenylacetate	NV	365362	343613	374143	383391	318885	339456	335375	345086	1172989	1350677	1142783	1170159	1325714	1251828	1123613	1194730		350664	7663.06	1.21656e+06	29807.7		0.00362848
phenylalanine	NV	19848054	31297242	34430355	30391945	31201315	40998037	36557796	43226317	22657509	17519545	25491014	30757499	23902566	22050822	30244081	22423855		3.34939e+07	2.56072e+06	2.43809e+07	1.55728e+06		0.0364581
propanoate	V	800810	819139	677203	1.04128e+06	830240	636490	764159	724770	897266	713400	704940	632647	572935	519998	512218	560631		786762	46698.3	639255	48941		0.13087
pyroglutamate	NV	95838447	87651251	93967171	112571014	118301473	112912706	115849868	109957688	91371635	108057895	121244121	74263668	121555612	107118787	112318334	119049897		1.05881e+08	4.09613e+06	1.06872e+08	5.83273e+06		0.843039
ribose	NV	242670	238659	228114	233264	238237	227557	224108	230643	228957	233846	235579	212493	223974	234577	234591	234121		232906	2279.89	229767	2829.65		0.786828
serine	NV	27352331	24645800	24752911	24890918	28115133	28142463	27593429	29142591	24207988	24058656	26282924	22695381	24473249	26328601	26686879	27519462		26829447	632779	2.52816e+07	583583		0.0990756
succinate	NV	136213	112849	113582	152854	136133	127443	125271	110509	105287	124740	104930	98565	124326	124184	105901	101722		126857	5161.65	111207	3955.19		0.0440002
threonine	NV	6412658	5844198	6074101	6042258	6965282	6885822	6826828	7315180	5405003	5397084	6064920	5324169	5134198	5821500	6194873	6051889		6.54579e+06	186535	5.6742e+06	143396		0.0346062
tryptophan	NV	4101686	3829292	3085046	2351499	2580505	6908993	4454005	6891988	2244966	3553581	3296552	2741316	3155007	2703911	2906011	1889854		4.27538e+06	627274	2.8114e+06	193639		0.148407
tyrosine	NV	3759886	5078333	5534525	5014258	5106221	6408575	5562439	6456631	4349451	4913914	4283006	3840552	4129514	4266581	4189390	4111453		5.36511e+06	304636	4.26048e+06	108248		0.0364581
valine	NV	77292461	70191750	74029737	80660056	81527283	79449144	88841540	88473529	46348248	43379750	58330279	51814451	49668008	49548091	53201016	53051821		8.00582e+07	2.28424e+06	50667708	1.61553e+06		0.00362848
		ND not detectable
		NA not available
		NV non volatile
		V volatile

## Sheet: 27147_01747  intracell
	CD-17-01747	CD-17-01747	CD-17-01747	DSM 27147	DSM 27147	DSM 27147		Mean value CD-17-01747	Standard error CD-17-01747	Mean value DSM 27147	Standard error DSM 27147		Adj p-value
(4-hydroxyphenyl)acetate	ND	ND	ND	1038.59	1522.66	1391.87		ND		1317.71	144.576		NA
2,6-diamino-pimelate	4770.01	3720.45	3878.47	2895.23	4462.3	3518.73		4122.98	326.714	3625.42	455.508		0.345806
2-aminobutanoate	651313	539568	601489	426241	597630	475393		597457	32321.2	499754	50953.1		0.20683
2-hydroxy-4-methylpentanoate	71198.2	56221.2	62180.5	40957	59144.9	42481.2		63200	4353.43	47527.7	5825.24		0.20683
2-hydroxybutanoate	447466	372039	432506	287656	411198	371442		417337	23057	356765	36410.8		0.20683
2-oxobutanoate	2389.73	2008.56	2197.89	1465.39	2078.98	1811.26		2198.73	110.036	1785.21	177.606		0.20683
2-oxoglutarate	5316.83	3817.88	4321.75	16099	20258.8	18836.8		4485.48	440.387	18398.2	1220.7		0.12136
2-phosphoglycolate	2461.84	2080.86	2003.46	1608.86	2007.4	1919.82		2182.05	141.667	1845.36	120.923		0.20683
3-(4-hydroxyphenyl)-lactate	ND	ND	ND	1447.25	2079.66	2316.07		ND		1947.66	259.346		NA
3-phenyllactate	ND	ND	ND	21713.1	30532	28877.5		ND		27040.9	2706.37		NA
3-phenylpropanoate	ND	ND	ND	39494.2	60121.7	53812.9		0	0	51142.9	6102.46		NA
3-phosphoglycerate	3581.32	2820.31	2881.89	4363.02	5517.55	4890.28		3094.51	244.056	4923.62	333.7		0.12136
4-(methylthio)butanoate	2431.25	2080.12	2055.94	1767.36	2399.08	2316.46		2189.1	121.273	2160.97	198.245		0.827259
4-methylpentanoate	75794	56485	63035.6	54947.3	60163.1	63826.3		65104.9	5669.23	59645.6	2576.19		0.598139
5-aminopentanoate	6.96125e+06	5.29671e+06	5.40428e+06	4.10161e+06	5.51776e+06	5.28943e+06		5.88742e+06	537815	4.9696e+06	438972		0.345806
alanine	2.50553e+06	2.34788e+06	3.95496e+06	1.8221e+06	3.45133e+06	2.34248e+06		2.93612e+06	511447	2.53863e+06	480437		0.345806
alanineamide	367817	231551	222067	195175	268369	266595		273812	47082.4	243379	24107.9		0.827259
aspartate	743861	518969	629074	370892	555707	545936		630635	64925.5	490845	60042.8		0.345806
benzoate	19551.8	16515.3	16683.5	12208	15771.7	14477.3		17583.5	985.34	14152.3	1041.5		0.12136
carbamoylphosphate	67822.3	46978.1	46200	27285	37425	39169.3		53666.8	7081.3	34626.4	3705.09		0.12136
glucose	665043	427842	731242	402297	555672	465130		608042	92104.4	474367	44515.8		0.345806
glucose-6-phosphate	3007.15	1871.84	2603	2037.34	2654.12	2160.74		2494	332.238	2284.07	188.425		0.827259
glutamate	3.62825e+06	3.27038e+06	3.08009e+06	2.2339e+06	2.7069e+06	2.80729e+06		3.32624e+06	160686	2.5827e+06	176790		0.12136
glycerol	301646	250037	253248	195228	268369	271419		268310	16693.5	245005	24904.4		0.827259
glycine	821408	657094	599036	434637	653779	599414		692512	66591.2	562610	65883.1		0.345806
hydroxylamine	534183	372046	415196	294944	414084	420731		440475	48481.5	376586	40866.2		0.598139
isoglutamate	195108	148560	144481	116126	152174	154762		162716	16238.4	141021	12470		0.827259
isoleucine	287029	218801	253524	145312	170015	153421		253118	19697.1	156250	7269.95		0.12136
lactate	216408	182136	175310	115476	166749	156662		191284	12715.2	146296	15682.4		0.12136
leucine	100614	81089.8	90066.7	62229.1	85266.9	75281.2		90590.1	5642.16	74259.1	6670.03		0.20683
lysine	153448	119908	122497	94750.4	119200	105411		131951	10774.5	106454	7077.19		0.12136
methionine	147422	115521	130105	84302.7	124943	109274		131016	9220.18	106173	11833.9		0.20683
nicotinamide	12307.6	9290.47	9514.61	7327.96	9305.24	10116.1		10370.9	970.503	8916.44	828.019		0.598139
phenylacetate	4452.09	5829.66	3045.57	32657.9	63098.7	51116.1		4442.44	803.714	48957.6	8853.5		0.12136
phenylalanine	329651	283047	271928	178570	269580	240147		294875	17681.6	229432	26813.1		0.12136
phenylpyruvate	ND	ND	ND	2022.83	2888.94	3062.61		ND		2658.13	321.581		NA
phosphate	2.74799e+07	2.12748e+07	2.92709e+07	1.8016e+07	2.0797e+07	2.31581e+07		2.60085e+07	2.42269e+06	2.0657e+07	1.48602e+06		0.20683
proline	4890.07	3929.48	4321.75	2895.23	4087.82	3761.47		4380.43	278.846	3581.51	355.835		0.20683
purine	265958	447790	465079	295087	416699	521481		392942	63688	411089	65414.6		0.827259
pyroglutamate	1.95111e+06	1.52813e+06	1.63443e+06	1.14137e+06	1.50125e+06	1.57691e+06		1.70456e+06	127039	1.40651e+06	134357		0.20683
pyruvate	12914	9873.27	10056.1	13078.8	15053.4	14046.2		10947.8	984.533	14059.5	570.058		0.12136
serine	404342	268382	329827	191599	292989	289812		334184	39308.4	258133	33279.7		0.345806
succinate	3422.32	2820.31	3174.78	2076.14	2818.68	2441.79		3139.14	174.697	2445.54	214.361		0.12136
threonine	23793.1	19924.8	20855.4	18648.8	24233.5	22922		21524.4	1165.74	21934.8	1686.04		0.827259
tyrosine	5586.41	4905.6	4151.95	50343	68922.6	67070.2		4881.32	414.271	62111.9	5908.71		0.12136
Unknown#1018.14-ppu-cja_002	123076	97169.9	98164.7	69967.5	101848	89549.9		106137	8474.59	87121.6	9282.72		0.345806
Unknown#1176.36-ppu-cja_003	82746.2	51600.1	66081.9	42033.3	47228.2	49905.6		66809.4	8998.43	46389	2310.96		0.345806
Unknown#1277.1-ppu-cja_005	58945.1	45448.6	44879.7	37622.4	46896.3	37105.5		49757.8	4596.58	40541.4	3180.94		0.12136
valine	2.95973e+06	2.10634e+06	2.59434e+06	1.34898e+06	1.76578e+06	1.91483e+06		2.55347e+06	247199	1.67653e+06	169333		0.12136
	ND not detectable
	NA not available
